# Supplementary material for: Kuoxin Decoction promotes lymphangiogenesis in zebrafish and in vitro based on network analysis
Source: Front Pharmacol. 2022 Aug 11;13:915161. doi: 10.3389/fphar.2022.915161 (PMC9465995; doi:10.3389/fphar.2022.915161)
Supplement: Supplementary file 1 [file Table2.XLSX]

## Sheet: ingredients of KXF
Local name	Latin scientific names	Mol ID	Molecule name	MW	AlogP	Hdon	Hacc	OB(%)	Caco-2	BBB	DL	FASA-	HL				Summary
黄芪	Astragalus mongholicus Bunge	MOL000211	Mairin	456.78	6.52	2	3	55.38	0.73	0.22	0.78	0.26	8.87				There are totally 106 ingredients in KXF including 16 ingredients in Astragalus mongholicus Bunge, 11 ingredients in Polygonatum kingianum Collett & Hemsl, 61 ingredients in Salvia miltiorrhiza Bunge, 7 ingredients in Neolitsea cassia (L.) Kosterm, and 11 ingredients in Trichosanthes kirilowii Maxim when filter condition were OB≥30%， DL≥0.18.
		MOL000239	Jaranol	314.31	2.09	2	6	50.83	0.61	-0.22	0.29	0.29	15.5
		MOL000296	hederagenin	414.79	8.08	1	1	36.91	1.32	0.96	0.75	0	5.35
		MOL000033	(3S,8S,9S,10R,13R,14S,17R)-10,13-dimethyl-17-[(2R,5S)-5-propan-2-yloctan-2-yl]-2,3,4,7,8,9,11,12,14,15,16,17-dodecahydro-1H-cyclopenta[a]phenanthren-3-ol	428.82	8.54	1	1	36.23	1.45	1.09	0.78	0	5.22
		MOL000354	isorhamnetin	316.28	1.76	4	7	49.6	0.31	-0.54	0.31	0.32	14.34
		MOL000371	3,9-di-O-methylnissolin	314.36	2.89	0	5	53.74	1.18	0.63	0.48	0	9
		MOL000378	7-O-methylisomucronulatol	316.38	3.38	1	5	74.69	1.08	0.84	0.3	0	2.98
		MOL000380	(6aR,11aR)-9,10-dimethoxy-6a,11a-dihydro-6H-benzofurano[3,2-c]chromen-3-ol	300.33	2.64	1	5	64.26	0.93	0.55	0.42	0	8.49
		MOL000387	Bifendate	418.38	2.56	0	10	31.1	0.15	-0.06	0.67	0	17.96
		MOL000392	formononetin	268.28	2.58	1	4	69.67	0.78	0.02	0.21	0	17.04
		MOL000398	isoflavanone	316.33	2.42	2	6	109.99	0.53	0.17	0.3	0	15.51
		MOL000417	Calycosin	284.28	2.32	2	5	47.75	0.52	-0.43	0.24	0	17.1
		MOL000422	kaempferol	286.25	1.77	4	6	41.88	0.26	-0.55	0.24	0	14.74
		MOL000438	(3R)-3-(2-hydroxy-3,4-dimethoxyphenyl)chroman-7-ol	302.35	3.13	2	5	67.67	0.96	0.34	0.26	0	2.9
		MOL000442	1,7-Dihydroxy-3,9-dimethoxy pterocarpene	314.31	3.11	2	6	39.05	0.89	-0.04	0.48	0	7.95
		MOL000098	quercetin	302.25	1.5	5	7	46.43	0.05	-0.77	0.28	0.38	14.4
黄精	Polygonatum kingianum Collett & Hemsl	MOL001792	DFV	256.27	2.57	2	4	32.76	0.51	-0.29	0.18	0.42	17.89
		MOL002714	baicalein	270.25	2.33	3	5	33.52	0.63	-0.05	0.21	0.36	16.25
		MOL002959	3'-Methoxydaidzein	284.28	2.32	2	5	48.57	0.56	-0.32	0.24	0.34	17.04
		MOL000358	beta-sitosterol	414.79	8.08	1	1	36.91	1.32	0.99	0.75	0.23	5.36
		MOL000359	sitosterol	414.79	8.08	1	1	36.91	1.32	0.87	0.75	0.22	5.37
		MOL003889	methylprotodioscin_qt	446.74	4.28	2	4	35.12	0.2	-0.45	0.86	0.19	5.48
		MOL004941	(2R)-7-hydroxy-2-(4-hydroxyphenyl)chroman-4-one	256.27	2.57	2	4	71.12	0.41	-0.25	0.18	0	18.09
		MOL000546	diosgenin	414.69	4.63	1	3	80.88	0.82	0.27	0.81	0.19	4.14
		MOL006331	4',5-Dihydroxyflavone	254.25	2.6	2	4	48.55	0.76	-0.03	0.19	0	18.01
		MOL009760	sibiricoside A_qt	432.71	3.88	2	4	35.26	0.16	-0.75	0.86	0.22	5.44
		MOL009766	zhonghualiaoine 1	458.75	3.57	2	4	34.72	0.31	-0.38	0.78	0.21	5.25
丹参	Salvia miltiorrhiza Bunge	MOL001601	1,2,5,6-tetrahydrotanshinone	280.34	2.98	0	3	38.75	0.96	0.39	0.36	0.33	18.05
		MOL001659	Poriferasterol	412.77	7.64	1	1	43.83	1.44	1.03	0.76	0.22	5.34
		MOL001771	poriferast-5-en-3beta-ol	414.79	8.08	1	1	36.91	1.45	1.14	0.75	0	5.07
		MOL001942	isoimperatorin	270.3	3.65	0	4	45.46	0.97	0.66	0.23	0.27	-1.44
		MOL002222	sugiol	300.48	4.99	1	2	36.11	1.14	0.7	0.28	0.27	14.62
		MOL002651	Dehydrotanshinone II A	292.35	4.22	0	3	43.76	1.02	0.52	0.4	0.33	23.71
		MOL000006	luteolin	286.25	2.07	4	6	36.16	0.19	-0.84	0.25	0.39	15.94
		MOL006824	α-amyrin	426.8	7.35	1	1	39.51	1.37	1.2	0.76	0.23	3.06
		MOL007036	5,6-dihydroxy-7-isopropyl-1,1-dimethyl-2,3-dihydrophenanthren-4-one	298.41	4.38	2	3	33.77	1.19	0.8	0.29	0.29	14.91
		MOL007041	2-isopropyl-8-methylphenanthrene-3,4-dione	264.34	4.16	0	2	40.86	1.23	0.81	0.23	0.43	14.89
		MOL007045	3α-hydroxytanshinoneⅡa	310.37	3.56	1	4	44.93	0.53	0.22	0.44	0.3	23.78
		MOL007048	(E)-3-[2-(3,4-dihydroxyphenyl)-7-hydroxy-benzofuran-4-yl]acrylic acid	312.29	3.21	4	6	48.24	0.18	-0.89	0.31	0.4	8.87
		MOL007049	4-methylenemiltirone	266.36	4.33	0	2	34.35	1.25	0.87	0.23	0.38	14.6
		MOL007050	2-(4-hydroxy-3-methoxyphenyl)-5-(3-hydroxypropyl)-7-methoxy-3-benzofurancarboxaldehyde	356.4	3.58	2	6	62.78	0.35	-0.73	0.4	0.24	7.89
		MOL007058	formyltanshinone	290.28	3.36	0	4	73.44	0.54	-0.28	0.42	0.41	24.12
		MOL007059	3-beta-Hydroxymethyllenetanshiquinone	294.32	3.16	1	4	32.16	0.38	-0.48	0.41	0.36	22.51
		MOL007061	Methylenetanshinquinone	278.32	4.26	0	3	37.07	1.03	0.46	0.36	0.36	24.33
		MOL007063	przewalskin a	398.49	2.25	1	6	37.11	-0.26	-0.69	0.65	0.38	1.63
		MOL007064	przewalskin b	330.46	3.18	1	4	110.32	0.34	0.22	0.44	0.32	2.17
		MOL007068	Przewaquinone B	292.3	2.99	1	4	62.24	0.39	-0.45	0.41	0.38	24.94
		MOL007069	przewaquinone c	296.34	3.31	1	4	55.74	0.42	-0.3	0.4	0.32	23.7
		MOL007070	(6S,7R)-6,7-dihydroxy-1,6-dimethyl-8,9-dihydro-7H-naphtho[8,7-g]benzofuran-10,11-dione	312.34	2.34	2	5	41.31	-0.06	-0.68	0.45	0.32	22.54
		MOL007071	przewaquinone f	312.34	2.07	2	5	40.31	-0.09	-0.9	0.46	0.29	22.45
		MOL007077	sclareol	308.56	4.27	2	2	43.67	0.84	0.51	0.21	0.27	4.71
		MOL007079	tanshinaldehyde	308.35	3.83	0	4	52.47	0.57	-0.07	0.45	0.32	23.49
		MOL007081	Danshenol B	354.48	2.59	1	4	57.95	0.53	0.11	0.56	0.3	4.28
		MOL007082	Danshenol A	336.41	2.01	1	4	56.97	0.33	-0.01	0.52	0.34	5.15
		MOL007085	Salvilenone	292.4	4.26	0	2	30.38	1.46	1.07	0.38	0.35	20.81
		MOL007088	cryptotanshinone	296.39	3.44	0	3	52.34	0.95	0.51	0.4	0.29	17.3
		MOL007093	dan-shexinkum d	336.41	2.83	1	4	38.88	0.67	-0.15	0.55	0.35	30
		MOL007094	danshenspiroketallactone	282.36	3.24	0	3	50.43	0.88	0.51	0.31	0.34	15.19
		MOL007098	deoxyneocryptotanshinone	298.41	4.32	1	3	49.4	0.85	0.24	0.29	0.3	27.17
		MOL007100	dihydrotanshinlactone	266.31	2.77	0	3	38.68	1.26	0.81	0.32	0.38	5.42
		MOL007101	dihydrotanshinoneⅠ	278.32	2.86	0	3	45.04	0.95	0.43	0.36	0.4	18.32
		MOL007105	epidanshenspiroketallactone	284.38	2.37	0	3	68.27	0.9	0.61	0.31	0.33	1.77
		MOL007107	C09092	286.5	5.98	1	1	36.07	1.63	1.54	0.25	0.25	-0.16
		MOL007108	isocryptotanshi-none	296.39	3.59	0	3	54.98	0.93	0.34	0.39	0.3	31.92
		MOL007111	Isotanshinone II	294.37	4.66	0	3	49.92	1.03	0.45	0.4	0.3	24.73
		MOL007115	manool	304.57	5.5	1	1	45.04	1.28	1.16	0.2	0.28	5.81
		MOL007118	microstegiol	298.46	4.75	1	2	39.61	1.05	0.99	0.28	0.33	4.52
		MOL007119	miltionone Ⅰ	312.39	3.33	1	4	49.68	0.35	-0.11	0.32	0.35	41.49
		MOL007120	miltionone Ⅱ	312.39	2.14	1	4	71.03	0.62	0.03	0.44	0.28	2.91
		MOL007121	miltipolone	300.43	2.74	1	3	36.56	0.5	0.17	0.37	0.3	1.7
		MOL007122	Miltirone	282.41	4.73	0	2	38.76	1.23	0.87	0.25	0.32	14.82
		MOL007123	miltirone Ⅱ	272.32	0.77	1	4	44.95	0.04	-0.25	0.24	0.35	2.24
		MOL007124	neocryptotanshinone ii	270.35	3.61	1	3	39.46	0.76	0.16	0.23	0.32	26.98
		MOL007125	neocryptotanshinone	314.41	3.01	2	4	52.49	0.35	-0.13	0.32	0.28	14.46
		MOL007127	1-methyl-8,9-dihydro-7H-naphtho[5,6-g]benzofuran-6,10,11-trione	280.29	3.21	0	4	34.72	0.5	-0.27	0.37	0.33	37.89
		MOL007130	prolithospermic acid	314.31	2.77	4	6	64.37	0.1	-0.75	0.31	0.42	8.82
		MOL007132	(2R)-3-(3,4-dihydroxyphenyl)-2-[(Z)-3-(3,4-dihydroxyphenyl)acryloyl]oxy-propionic acid	360.34	2.69	5	8	109.38	-0.33	-1.02	0.35	0.41	2.01
		MOL007140	(Z)-3-[2-[(E)-2-(3,4-dihydroxyphenyl)vinyl]-3,4-dihydroxy-phenyl]acrylic acid	314.31	2.82	5	6	88.54	-0.09	-0.77	0.26	0.43	4.31
		MOL007141	salvianolic acid g	340.3	2.2	4	7	45.56	-0.14	-0.97	0.61	0.45	2.4
		MOL007143	salvilenone Ⅰ	270.4	2.88	1	2	32.43	1.13	0.77	0.23	0.3	1
		MOL007145	salviolone	268.38	4.05	1	2	31.72	1.04	0.72	0.24	0.36	0.33
		MOL007149	NSC 122421	300.48	4.99	1	2	34.49	1.08	0.63	0.28	0.29	14.56
		MOL007150	(6S)-6-hydroxy-1-methyl-6-methylol-8,9-dihydro-7H-naphtho[8,7-g]benzofuran-10,11-quinone	312.34	2.42	2	5	75.39	0.03	-0.74	0.46	0.29	23.45
		MOL007151	Tanshindiol B	312.34	2.34	2	5	42.67	0.05	-0.63	0.45	0.33	22.25
		MOL007152	Przewaquinone E	312.34	2.34	2	5	42.85	-0.04	-0.65	0.45	0.32	22.44
		MOL007154	tanshinone iia	294.37	4.66	0	3	49.89	1.05	0.7	0.4	0.31	23.56
		MOL007155	(6S)-6-(hydroxymethyl)-1,6-dimethyl-8,9-dihydro-7H-naphtho[8,7-g]benzofuran-10,11-dione	310.37	3.57	1	4	65.26	0.44	-0.31	0.45	0.29	23.48
		MOL007156	tanshinone Ⅵ	296.34	2.44	2	4	45.64	0.48	-0.28	0.3	0.38	15.21
桂枝	Neolitsea cassia (L.) Kosterm	MOL001736	(-)-taxifolin	304.27	1.49	5	7	60.51	-0.24	-1.02	0.27	0.41	14.37
		MOL000358	beta-sitosterol	414.79	8.08	1	1	36.91	1.32	0.99	0.75	0.23	5.36
		MOL000359	sitosterol	414.79	8.08	1	1	36.91	1.32	0.87	0.75	0.22	5.37
		MOL002003	(-)-Caryophyllene oxide	220.39	3.52	0	1	32.67	1.58	1.76	0.13	0.28	6.51
		MOL000073	ent-Epicatechin	290.29	1.92	5	6	48.96	0.02	-0.64	0.24	0.34	0.63
		MOL004576	taxifolin	304.27	1.49	5	7	57.84	-0.23	-0.8	0.27	0.39	14.41
		MOL011169	Peroxyergosterol	428.72	6.73	1	3	44.39	0.86	0.43	0.82	0.24	4.06
瓜蒌（皮）	Trichosanthes kirilowii Maxim	MOL001494	Mandenol	308.56	6.99	0	2	42	1.46	1.14	0.19	0.25	5.39
		MOL002881	Diosmetin	300.28	2.32	3	6	31.14	0.46	-0.66	0.27	0.34	16.34
		MOL004355	Spinasterol	412.77	7.64	1	1	42.98	1.44	1.04	0.76	0.21	5.32
		MOL005530	Hydroxygenkwanin	300.28	2.32	3	6	36.47	0.52	-0.44	0.27	0.31	15.22
		MOL006756	Schottenol	414.79	8.08	1	1	37.42	1.33	0.91	0.75	0.22	5.63
		MOL007165	10α-cucurbita-5,24-diene-3β-ol	426.8	7.93	1	1	44.02	1.46	1.04	0.74	0.24	5.32
		MOL007171	5-dehydrokarounidiol	438.76	5.71	2	2	30.23	0.71	0.05	0.77	0.24	2.95
		MOL007172	7-oxo-dihydrokaro-unidiol	456.78	5.27	2	3	36.85	0.25	-0.74	0.75	0.23	2.68
		MOL007175	karounidiol 3-o-benzoate	544.89	8.01	1	3	43.99	0.84	-0.05	0.5	0.3	3.31
		MOL007179	Linolenic acid ethyl ester	306.54	6.55	0	2	46.1	1.48	1.09	0.2	0.24	5.8
		MOL007180	vitamin-e	490.69	3.78	3	9	32.29	0.38	-0.58	0.7	0.33	0.04

## Sheet: all targets of active compounds
Mol ID	Molecule Name	Target Name		备注	Note				Summary
MOL000211	Mairin	Progesterone receptor		黄芪	Astragalus mongholicus Bunge				There were totally 1635 targets of ingredients in KXF, 455 targets in Astragalus mongholicus Bunge,148 targets in Polygonatum kingianum Collett & Hemsl,924 targets in Salvia miltiorrhiza Bunge,73 targets in Neolitsea cassia (L.) Kosterm, and 35 targets in Trichosanthes kirilowii Maxim.
MOL000239	Jaranol	Nitric oxide synthase, inducible		黄芪	Astragalus mongholicus Bunge
MOL000239	Jaranol	Prostaglandin G/H synthase 1		黄芪	Astragalus mongholicus Bunge
MOL000239	Jaranol	Androgen receptor		黄芪	Astragalus mongholicus Bunge
MOL000239	Jaranol	Sodium channel protein type 5 subunit alpha		黄芪	Astragalus mongholicus Bunge
MOL000239	Jaranol	Prostaglandin G/H synthase 2		黄芪	Astragalus mongholicus Bunge
MOL000239	Jaranol	Estrogen receptor beta		黄芪	Astragalus mongholicus Bunge
MOL000239	Jaranol	Dipeptidyl peptidase IV		黄芪	Astragalus mongholicus Bunge
MOL000239	Jaranol	Heat shock protein HSP 90		黄芪	Astragalus mongholicus Bunge
MOL000239	Jaranol	Cell division protein kinase 2		黄芪	Astragalus mongholicus Bunge
MOL000239	Jaranol	Serine/threonine-protein kinase Chk1		黄芪	Astragalus mongholicus Bunge
MOL000239	Jaranol	Trypsin-1		黄芪	Astragalus mongholicus Bunge
MOL000239	Jaranol	Nuclear receptor coactivator 2		黄芪	Astragalus mongholicus Bunge
MOL000239	Jaranol	Calmodulin		黄芪	Astragalus mongholicus Bunge
MOL000296	hederagenin	Progesterone receptor		黄芪	Astragalus mongholicus Bunge
MOL000296	hederagenin	Nuclear receptor coactivator 2		黄芪	Astragalus mongholicus Bunge
MOL000296	hederagenin	Muscarinic acetylcholine receptor M3		黄芪	Astragalus mongholicus Bunge
MOL000296	hederagenin	Muscarinic acetylcholine receptor M1		黄芪	Astragalus mongholicus Bunge
MOL000296	hederagenin	Gamma-aminobutyric-acid receptor alpha-2 subunit		黄芪	Astragalus mongholicus Bunge
MOL000296	hederagenin	Gamma-aminobutyric-acid receptor alpha-3 subunit		黄芪	Astragalus mongholicus Bunge
MOL000296	hederagenin	Muscarinic acetylcholine receptor M2		黄芪	Astragalus mongholicus Bunge
MOL000296	hederagenin	Alpha-1B adrenergic receptor		黄芪	Astragalus mongholicus Bunge
MOL000296	hederagenin	Gamma-aminobutyric acid receptor subunit alpha-1		黄芪	Astragalus mongholicus Bunge
MOL000296	hederagenin	Glutamate receptor 2		黄芪	Astragalus mongholicus Bunge
MOL000296	hederagenin	Gamma-aminobutyric-acid receptor subunit alpha-6		黄芪	Astragalus mongholicus Bunge
MOL000296	hederagenin	Gamma-aminobutyric-acid receptor alpha-5 subunit		黄芪	Astragalus mongholicus Bunge
MOL000296	hederagenin	Ig gamma-1 chain C region		黄芪	Astragalus mongholicus Bunge
MOL000296	hederagenin	Alcohol dehydrogenase 1B		黄芪	Astragalus mongholicus Bunge
MOL000296	hederagenin	Alcohol dehydrogenase 1C		黄芪	Astragalus mongholicus Bunge
MOL000296	hederagenin	Lysozyme		黄芪	Astragalus mongholicus Bunge
MOL000296	hederagenin	Nicotinate-nucleotide--dimethylbenzimidazole phosphoribosyltransferase		黄芪	Astragalus mongholicus Bunge
MOL000296	hederagenin	Prostaglandin G/H synthase 1		黄芪	Astragalus mongholicus Bunge
MOL000296	hederagenin	Sodium channel protein type 5 subunit alpha		黄芪	Astragalus mongholicus Bunge
MOL000296	hederagenin	Prostaglandin G/H synthase 2		黄芪	Astragalus mongholicus Bunge
MOL000296	hederagenin	Retinoic acid receptor RXR-alpha		黄芪	Astragalus mongholicus Bunge
MOL000296	hederagenin	CGMP-inhibited 3',5'-cyclic phosphodiesterase A		黄芪	Astragalus mongholicus Bunge
MOL000296	hederagenin	Sodium-dependent noradrenaline transporter		黄芪	Astragalus mongholicus Bunge
MOL000296	hederagenin	Cytochrome P450-cam		黄芪	Astragalus mongholicus Bunge
MOL000033	(3S,8S,9S,10R,13R,14S,17R)-10,13-dimethyl-17-[(2R,5S)-5-propan-2-yloctan-2-yl]-2,3,4,7,8,9,11,12,14,15,16,17-dodecahydro-1H-cyclopenta[a]phenanthren-3-ol	Progesterone receptor		黄芪	Astragalus mongholicus Bunge
MOL000354	isorhamnetin	Nitric oxide synthase, inducible		黄芪	Astragalus mongholicus Bunge
MOL000354	isorhamnetin	Prostaglandin G/H synthase 1		黄芪	Astragalus mongholicus Bunge
MOL000354	isorhamnetin	Estrogen receptor		黄芪	Astragalus mongholicus Bunge
MOL000354	isorhamnetin	Androgen receptor		黄芪	Astragalus mongholicus Bunge
MOL000354	isorhamnetin	Peroxisome proliferator activated receptor gamma		黄芪	Astragalus mongholicus Bunge
MOL000354	isorhamnetin	Prostaglandin G/H synthase 2		黄芪	Astragalus mongholicus Bunge
MOL000354	isorhamnetin	mRNA of Protein-tyrosine phosphatase, non-receptor type 1		黄芪	Astragalus mongholicus Bunge
MOL000354	isorhamnetin	Estrogen receptor beta		黄芪	Astragalus mongholicus Bunge
MOL000354	isorhamnetin	Dipeptidyl peptidase IV		黄芪	Astragalus mongholicus Bunge
MOL000354	isorhamnetin	Mitogen-activated protein kinase 14		黄芪	Astragalus mongholicus Bunge
MOL000354	isorhamnetin	Glycogen synthase kinase-3 beta		黄芪	Astragalus mongholicus Bunge
MOL000354	isorhamnetin	Heat shock protein HSP 90		黄芪	Astragalus mongholicus Bunge
MOL000354	isorhamnetin	Cell division protein kinase 2		黄芪	Astragalus mongholicus Bunge
MOL000354	isorhamnetin	Phosphatidylinositol-4,5-bisphosphate 3-kinase catalytic subunit, gamma isoform		黄芪	Astragalus mongholicus Bunge
MOL000354	isorhamnetin	mRNA of PKA Catalytic Subunit C-alpha		黄芪	Astragalus mongholicus Bunge
MOL000354	isorhamnetin	Trypsin-1		黄芪	Astragalus mongholicus Bunge
MOL000354	isorhamnetin	Proto-oncogene serine/threonine-protein kinase Pim-1		黄芪	Astragalus mongholicus Bunge
MOL000354	isorhamnetin	Cyclin-A2		黄芪	Astragalus mongholicus Bunge
MOL000354	isorhamnetin	Nuclear receptor coactivator 2		黄芪	Astragalus mongholicus Bunge
MOL000354	isorhamnetin	Calmodulin		黄芪	Astragalus mongholicus Bunge
MOL000354	isorhamnetin	Glycogen phosphorylase, muscle form		黄芪	Astragalus mongholicus Bunge
MOL000354	isorhamnetin	Peroxisome proliferator activated receptor delta		黄芪	Astragalus mongholicus Bunge
MOL000354	isorhamnetin	Serine/threonine-protein kinase Chk1		黄芪	Astragalus mongholicus Bunge
MOL000354	isorhamnetin	Aldose reductase		黄芪	Astragalus mongholicus Bunge
MOL000354	isorhamnetin	Nuclear receptor coactivator 1		黄芪	Astragalus mongholicus Bunge
MOL000354	isorhamnetin	Coagulation factor VII		黄芪	Astragalus mongholicus Bunge
MOL000354	isorhamnetin	Thrombin		黄芪	Astragalus mongholicus Bunge
MOL000354	isorhamnetin	Nitric-oxide synthase, endothelial		黄芪	Astragalus mongholicus Bunge
MOL000354	isorhamnetin	Acetylcholinesterase		黄芪	Astragalus mongholicus Bunge
MOL000354	isorhamnetin	Gamma-aminobutyric acid receptor subunit alpha-1		黄芪	Astragalus mongholicus Bunge
MOL000354	isorhamnetin	Amine oxidase [flavin-containing] B		黄芪	Astragalus mongholicus Bunge
MOL000354	isorhamnetin	Glutamate receptor 2		黄芪	Astragalus mongholicus Bunge
MOL000354	isorhamnetin	Cytochrome P450-cam		黄芪	Astragalus mongholicus Bunge
MOL000354	isorhamnetin	Transcription factor p65		黄芪	Astragalus mongholicus Bunge
MOL000354	isorhamnetin	Xanthine dehydrogenase/oxidase		黄芪	Astragalus mongholicus Bunge
MOL000354	isorhamnetin	Neutrophil cytosol factor 1		黄芪	Astragalus mongholicus Bunge
MOL000354	isorhamnetin	Oxidized low-density lipoprotein receptor 1		黄芪	Astragalus mongholicus Bunge
MOL000371	3,9-di-O-methylnissolin	Nitric oxide synthase, inducible		黄芪	Astragalus mongholicus Bunge
MOL000371	3,9-di-O-methylnissolin	Prostaglandin G/H synthase 1		黄芪	Astragalus mongholicus Bunge
MOL000371	3,9-di-O-methylnissolin	Muscarinic acetylcholine receptor M3		黄芪	Astragalus mongholicus Bunge
MOL000371	3,9-di-O-methylnissolin	Thrombin		黄芪	Astragalus mongholicus Bunge
MOL000371	3,9-di-O-methylnissolin	Muscarinic acetylcholine receptor M1		黄芪	Astragalus mongholicus Bunge
MOL000371	3,9-di-O-methylnissolin	Estrogen receptor		黄芪	Astragalus mongholicus Bunge
MOL000371	3,9-di-O-methylnissolin	Beta-1 adrenergic receptor		黄芪	Astragalus mongholicus Bunge
MOL000371	3,9-di-O-methylnissolin	Sodium channel protein type 5 subunit alpha		黄芪	Astragalus mongholicus Bunge
MOL000371	3,9-di-O-methylnissolin	Prostaglandin G/H synthase 2		黄芪	Astragalus mongholicus Bunge
MOL000371	3,9-di-O-methylnissolin	Nitric-oxide synthase, endothelial		黄芪	Astragalus mongholicus Bunge
MOL000371	3,9-di-O-methylnissolin	5-hydroxytryptamine receptor 3A		黄芪	Astragalus mongholicus Bunge
MOL000371	3,9-di-O-methylnissolin	Alpha-2C adrenergic receptor		黄芪	Astragalus mongholicus Bunge
MOL000371	3,9-di-O-methylnissolin	Retinoic acid receptor RXR-alpha		黄芪	Astragalus mongholicus Bunge
MOL000371	3,9-di-O-methylnissolin	Acetylcholinesterase		黄芪	Astragalus mongholicus Bunge
MOL000371	3,9-di-O-methylnissolin	CGMP-inhibited 3',5'-cyclic phosphodiesterase A		黄芪	Astragalus mongholicus Bunge
MOL000371	3,9-di-O-methylnissolin	Alpha-1B adrenergic receptor		黄芪	Astragalus mongholicus Bunge
MOL000371	3,9-di-O-methylnissolin	Beta-2 adrenergic receptor		黄芪	Astragalus mongholicus Bunge
MOL000371	3,9-di-O-methylnissolin	Alpha-1D adrenergic receptor		黄芪	Astragalus mongholicus Bunge
MOL000371	3,9-di-O-methylnissolin	Mu-type opioid receptor		黄芪	Astragalus mongholicus Bunge
MOL000371	3,9-di-O-methylnissolin	Gamma-aminobutyric acid receptor subunit alpha-1		黄芪	Astragalus mongholicus Bunge
MOL000371	3,9-di-O-methylnissolin	Trypsin-1		黄芪	Astragalus mongholicus Bunge
MOL000371	3,9-di-O-methylnissolin	Nuclear receptor coactivator 2		黄芪	Astragalus mongholicus Bunge
MOL000371	3,9-di-O-methylnissolin	Calmodulin		黄芪	Astragalus mongholicus Bunge
MOL000378	7-O-methylisomucronulatol	Nitric oxide synthase, inducible		黄芪	Astragalus mongholicus Bunge
MOL000378	7-O-methylisomucronulatol	Prostaglandin G/H synthase 1		黄芪	Astragalus mongholicus Bunge
MOL000378	7-O-methylisomucronulatol	Dopamine D1 receptor		黄芪	Astragalus mongholicus Bunge
MOL000378	7-O-methylisomucronulatol	Muscarinic acetylcholine receptor M3		黄芪	Astragalus mongholicus Bunge
MOL000378	7-O-methylisomucronulatol	Thrombin		黄芪	Astragalus mongholicus Bunge
MOL000378	7-O-methylisomucronulatol	Potassium voltage-gated channel subfamily H member 2		黄芪	Astragalus mongholicus Bunge
MOL000378	7-O-methylisomucronulatol	Muscarinic acetylcholine receptor M1		黄芪	Astragalus mongholicus Bunge
MOL000378	7-O-methylisomucronulatol	Estrogen receptor		黄芪	Astragalus mongholicus Bunge
MOL000378	7-O-methylisomucronulatol	Androgen receptor		黄芪	Astragalus mongholicus Bunge
MOL000378	7-O-methylisomucronulatol	Beta-1 adrenergic receptor		黄芪	Astragalus mongholicus Bunge
MOL000378	7-O-methylisomucronulatol	Sodium channel protein type 5 subunit alpha		黄芪	Astragalus mongholicus Bunge
MOL000378	7-O-methylisomucronulatol	Peroxisome proliferator activated receptor gamma		黄芪	Astragalus mongholicus Bunge
MOL000378	7-O-methylisomucronulatol	Coagulation factor Xa		黄芪	Astragalus mongholicus Bunge
MOL000378	7-O-methylisomucronulatol	Muscarinic acetylcholine receptor M5		黄芪	Astragalus mongholicus Bunge
MOL000378	7-O-methylisomucronulatol	Prostaglandin G/H synthase 2		黄芪	Astragalus mongholicus Bunge
MOL000378	7-O-methylisomucronulatol	Nitric-oxide synthase, endothelial		黄芪	Astragalus mongholicus Bunge
MOL000378	7-O-methylisomucronulatol	Alpha-2C adrenergic receptor		黄芪	Astragalus mongholicus Bunge
MOL000378	7-O-methylisomucronulatol	Muscarinic acetylcholine receptor M4		黄芪	Astragalus mongholicus Bunge
MOL000378	7-O-methylisomucronulatol	Retinoic acid receptor RXR-alpha		黄芪	Astragalus mongholicus Bunge
MOL000378	7-O-methylisomucronulatol	Delta-type opioid receptor		黄芪	Astragalus mongholicus Bunge
MOL000378	7-O-methylisomucronulatol	CGMP-inhibited 3',5'-cyclic phosphodiesterase A		黄芪	Astragalus mongholicus Bunge
MOL000378	7-O-methylisomucronulatol	5-hydroxytryptamine 2A receptor		黄芪	Astragalus mongholicus Bunge
MOL000378	7-O-methylisomucronulatol	Alpha-1A adrenergic receptor		黄芪	Astragalus mongholicus Bunge
MOL000378	7-O-methylisomucronulatol	Muscarinic acetylcholine receptor M2		黄芪	Astragalus mongholicus Bunge
MOL000378	7-O-methylisomucronulatol	Alpha-1B adrenergic receptor		黄芪	Astragalus mongholicus Bunge
MOL000378	7-O-methylisomucronulatol	Sodium-dependent dopamine transporter		黄芪	Astragalus mongholicus Bunge
MOL000378	7-O-methylisomucronulatol	Beta-2 adrenergic receptor		黄芪	Astragalus mongholicus Bunge
MOL000378	7-O-methylisomucronulatol	Alpha-1D adrenergic receptor		黄芪	Astragalus mongholicus Bunge
MOL000378	7-O-methylisomucronulatol	Sodium-dependent serotonin transporter		黄芪	Astragalus mongholicus Bunge
MOL000378	7-O-methylisomucronulatol	Estrogen receptor beta		黄芪	Astragalus mongholicus Bunge
MOL000378	7-O-methylisomucronulatol	Gamma-aminobutyric acid receptor subunit alpha-1		黄芪	Astragalus mongholicus Bunge
MOL000378	7-O-methylisomucronulatol	Dipeptidyl peptidase IV		黄芪	Astragalus mongholicus Bunge
MOL000378	7-O-methylisomucronulatol	Mitogen-activated protein kinase 14		黄芪	Astragalus mongholicus Bunge
MOL000378	7-O-methylisomucronulatol	Glycogen synthase kinase-3 beta		黄芪	Astragalus mongholicus Bunge
MOL000378	7-O-methylisomucronulatol	Heat shock protein HSP 90		黄芪	Astragalus mongholicus Bunge
MOL000378	7-O-methylisomucronulatol	Cell division protein kinase 2		黄芪	Astragalus mongholicus Bunge
MOL000378	7-O-methylisomucronulatol	Serine/threonine-protein kinase Chk1		黄芪	Astragalus mongholicus Bunge
MOL000378	7-O-methylisomucronulatol	mRNA of PKA Catalytic Subunit C-alpha		黄芪	Astragalus mongholicus Bunge
MOL000378	7-O-methylisomucronulatol	Retinoic acid receptor RXR-beta		黄芪	Astragalus mongholicus Bunge
MOL000378	7-O-methylisomucronulatol	Trypsin-1		黄芪	Astragalus mongholicus Bunge
MOL000378	7-O-methylisomucronulatol	Proto-oncogene serine/threonine-protein kinase Pim-1		黄芪	Astragalus mongholicus Bunge
MOL000378	7-O-methylisomucronulatol	Cyclin-A2		黄芪	Astragalus mongholicus Bunge
MOL000378	7-O-methylisomucronulatol	Nuclear receptor coactivator 2		黄芪	Astragalus mongholicus Bunge
MOL000378	7-O-methylisomucronulatol	Calcium-activated potassium channel subunit alpha 1		黄芪	Astragalus mongholicus Bunge
MOL000378	7-O-methylisomucronulatol	Calmodulin		黄芪	Astragalus mongholicus Bunge
MOL000380	(6aR,11aR)-9,10-dimethoxy-6a,11a-dihydro-6H-benzofurano[3,2-c]chromen-3-ol	Nitric oxide synthase, inducible		黄芪	Astragalus mongholicus Bunge
MOL000380	(6aR,11aR)-9,10-dimethoxy-6a,11a-dihydro-6H-benzofurano[3,2-c]chromen-3-ol	Prostaglandin G/H synthase 1		黄芪	Astragalus mongholicus Bunge
MOL000380	(6aR,11aR)-9,10-dimethoxy-6a,11a-dihydro-6H-benzofurano[3,2-c]chromen-3-ol	Muscarinic acetylcholine receptor M3		黄芪	Astragalus mongholicus Bunge
MOL000380	(6aR,11aR)-9,10-dimethoxy-6a,11a-dihydro-6H-benzofurano[3,2-c]chromen-3-ol	Thrombin		黄芪	Astragalus mongholicus Bunge
MOL000380	(6aR,11aR)-9,10-dimethoxy-6a,11a-dihydro-6H-benzofurano[3,2-c]chromen-3-ol	Muscarinic acetylcholine receptor M1		黄芪	Astragalus mongholicus Bunge
MOL000380	(6aR,11aR)-9,10-dimethoxy-6a,11a-dihydro-6H-benzofurano[3,2-c]chromen-3-ol	Estrogen receptor		黄芪	Astragalus mongholicus Bunge
MOL000380	(6aR,11aR)-9,10-dimethoxy-6a,11a-dihydro-6H-benzofurano[3,2-c]chromen-3-ol	Sodium channel protein type 5 subunit alpha		黄芪	Astragalus mongholicus Bunge
MOL000380	(6aR,11aR)-9,10-dimethoxy-6a,11a-dihydro-6H-benzofurano[3,2-c]chromen-3-ol	Prostaglandin G/H synthase 2		黄芪	Astragalus mongholicus Bunge
MOL000380	(6aR,11aR)-9,10-dimethoxy-6a,11a-dihydro-6H-benzofurano[3,2-c]chromen-3-ol	5-hydroxytryptamine receptor 3A		黄芪	Astragalus mongholicus Bunge
MOL000380	(6aR,11aR)-9,10-dimethoxy-6a,11a-dihydro-6H-benzofurano[3,2-c]chromen-3-ol	Retinoic acid receptor RXR-alpha		黄芪	Astragalus mongholicus Bunge
MOL000380	(6aR,11aR)-9,10-dimethoxy-6a,11a-dihydro-6H-benzofurano[3,2-c]chromen-3-ol	Acetylcholinesterase		黄芪	Astragalus mongholicus Bunge
MOL000380	(6aR,11aR)-9,10-dimethoxy-6a,11a-dihydro-6H-benzofurano[3,2-c]chromen-3-ol	Alpha-1B adrenergic receptor		黄芪	Astragalus mongholicus Bunge
MOL000380	(6aR,11aR)-9,10-dimethoxy-6a,11a-dihydro-6H-benzofurano[3,2-c]chromen-3-ol	Beta-2 adrenergic receptor		黄芪	Astragalus mongholicus Bunge
MOL000380	(6aR,11aR)-9,10-dimethoxy-6a,11a-dihydro-6H-benzofurano[3,2-c]chromen-3-ol	Alpha-1D adrenergic receptor		黄芪	Astragalus mongholicus Bunge
MOL000380	(6aR,11aR)-9,10-dimethoxy-6a,11a-dihydro-6H-benzofurano[3,2-c]chromen-3-ol	Gamma-aminobutyric acid receptor subunit alpha-1		黄芪	Astragalus mongholicus Bunge
MOL000380	(6aR,11aR)-9,10-dimethoxy-6a,11a-dihydro-6H-benzofurano[3,2-c]chromen-3-ol	Heat shock protein HSP 90		黄芪	Astragalus mongholicus Bunge
MOL000380	(6aR,11aR)-9,10-dimethoxy-6a,11a-dihydro-6H-benzofurano[3,2-c]chromen-3-ol	Neuronal acetylcholine receptor protein, alpha-7 chain		黄芪	Astragalus mongholicus Bunge
MOL000380	(6aR,11aR)-9,10-dimethoxy-6a,11a-dihydro-6H-benzofurano[3,2-c]chromen-3-ol	Trypsin-1		黄芪	Astragalus mongholicus Bunge
MOL000380	(6aR,11aR)-9,10-dimethoxy-6a,11a-dihydro-6H-benzofurano[3,2-c]chromen-3-ol	Nuclear receptor coactivator 2		黄芪	Astragalus mongholicus Bunge
MOL000380	(6aR,11aR)-9,10-dimethoxy-6a,11a-dihydro-6H-benzofurano[3,2-c]chromen-3-ol	Nuclear receptor coactivator 1		黄芪	Astragalus mongholicus Bunge
MOL000380	(6aR,11aR)-9,10-dimethoxy-6a,11a-dihydro-6H-benzofurano[3,2-c]chromen-3-ol	Calmodulin		黄芪	Astragalus mongholicus Bunge
MOL000380	(6aR,11aR)-9,10-dimethoxy-6a,11a-dihydro-6H-benzofurano[3,2-c]chromen-3-ol	Muscarinic acetylcholine receptor M4		黄芪	Astragalus mongholicus Bunge
MOL000387	Bifendate	Prostaglandin G/H synthase 2		黄芪	Astragalus mongholicus Bunge
MOL000387	Bifendate	Vascular endothelial growth factor receptor 2		黄芪	Astragalus mongholicus Bunge
MOL000387	Bifendate	Hepatocyte growth factor receptor		黄芪	Astragalus mongholicus Bunge
MOL000387	Bifendate	Heat shock protein HSP 90		黄芪	Astragalus mongholicus Bunge
MOL000387	Bifendate	Calcium-activated potassium channel subunit alpha 1		黄芪	Astragalus mongholicus Bunge
MOL000387	Bifendate	Prostaglandin G/H synthase 1		黄芪	Astragalus mongholicus Bunge
MOL000387	Bifendate	DNA topoisomerase II		黄芪	Astragalus mongholicus Bunge
MOL000392	formononetin	Nitric oxide synthase, inducible		黄芪	Astragalus mongholicus Bunge
MOL000392	formononetin	Prostaglandin G/H synthase 1		黄芪	Astragalus mongholicus Bunge
MOL000392	formononetin	Muscarinic acetylcholine receptor M1		黄芪	Astragalus mongholicus Bunge
MOL000392	formononetin	Estrogen receptor		黄芪	Astragalus mongholicus Bunge
MOL000392	formononetin	Androgen receptor		黄芪	Astragalus mongholicus Bunge
MOL000392	formononetin	Peroxisome proliferator activated receptor gamma		黄芪	Astragalus mongholicus Bunge
MOL000392	formononetin	Prostaglandin G/H synthase 2		黄芪	Astragalus mongholicus Bunge
MOL000392	formononetin	Retinoic acid receptor RXR-alpha		黄芪	Astragalus mongholicus Bunge
MOL000392	formononetin	CGMP-inhibited 3',5'-cyclic phosphodiesterase A		黄芪	Astragalus mongholicus Bunge
MOL000392	formononetin	Alpha-1A adrenergic receptor		黄芪	Astragalus mongholicus Bunge
MOL000392	formononetin	Sodium-dependent dopamine transporter		黄芪	Astragalus mongholicus Bunge
MOL000392	formononetin	Beta-2 adrenergic receptor		黄芪	Astragalus mongholicus Bunge
MOL000392	formononetin	Sodium-dependent serotonin transporter		黄芪	Astragalus mongholicus Bunge
MOL000392	formononetin	Estrogen receptor beta		黄芪	Astragalus mongholicus Bunge
MOL000392	formononetin	Dipeptidyl peptidase IV		黄芪	Astragalus mongholicus Bunge
MOL000392	formononetin	Mitogen-activated protein kinase 14		黄芪	Astragalus mongholicus Bunge
MOL000392	formononetin	Glycogen synthase kinase-3 beta		黄芪	Astragalus mongholicus Bunge
MOL000392	formononetin	Heat shock protein HSP 90		黄芪	Astragalus mongholicus Bunge
MOL000392	formononetin	Cell division protein kinase 2		黄芪	Astragalus mongholicus Bunge
MOL000392	formononetin	Amine oxidase [flavin-containing] B		黄芪	Astragalus mongholicus Bunge
MOL000392	formononetin	Serine/threonine-protein kinase Chk1		黄芪	Astragalus mongholicus Bunge
MOL000392	formononetin	mRNA of PKA Catalytic Subunit C-alpha		黄芪	Astragalus mongholicus Bunge
MOL000392	formononetin	Trypsin-1		黄芪	Astragalus mongholicus Bunge
MOL000392	formononetin	Proto-oncogene serine/threonine-protein kinase Pim-1		黄芪	Astragalus mongholicus Bunge
MOL000392	formononetin	Cyclin-A2		黄芪	Astragalus mongholicus Bunge
MOL000392	formononetin	Calmodulin		黄芪	Astragalus mongholicus Bunge
MOL000392	formononetin	cAMP-dependent protein kinase inhibitor alpha		黄芪	Astragalus mongholicus Bunge
MOL000392	formononetin	Thrombin		黄芪	Astragalus mongholicus Bunge
MOL000392	formononetin	Nitric-oxide synthase, endothelial		黄芪	Astragalus mongholicus Bunge
MOL000392	formononetin	Acetylcholinesterase		黄芪	Astragalus mongholicus Bunge
MOL000392	formononetin	Beta-lactamase		黄芪	Astragalus mongholicus Bunge
MOL000392	formononetin	Transcription factor AP-1		黄芪	Astragalus mongholicus Bunge
MOL000392	formononetin	Peroxisome proliferator-activated receptor gamma		黄芪	Astragalus mongholicus Bunge
MOL000392	formononetin	Interleukin-4		黄芪	Astragalus mongholicus Bunge
MOL000392	formononetin	NAD-dependent deacetylase sirtuin-1		黄芪	Astragalus mongholicus Bunge
MOL000392	formononetin	ATP synthase subunit beta, mitochondrial		黄芪	Astragalus mongholicus Bunge
MOL000392	formononetin	NADH-ubiquinone oxidoreductase chain 6		黄芪	Astragalus mongholicus Bunge
MOL000392	formononetin	3 beta-hydroxysteroid dehydrogenase/Delta 5-->4-isomerase type 2		黄芪	Astragalus mongholicus Bunge
MOL000392	formononetin	3 beta-hydroxysteroid dehydrogenase/Delta 5-->4-isomerase type 1		黄芪	Astragalus mongholicus Bunge
MOL000417	Calycosin	Nitric oxide synthase, inducible		黄芪	Astragalus mongholicus Bunge
MOL000417	Calycosin	Prostaglandin G/H synthase 1		黄芪	Astragalus mongholicus Bunge
MOL000417	Calycosin	Estrogen receptor		黄芪	Astragalus mongholicus Bunge
MOL000417	Calycosin	Androgen receptor		黄芪	Astragalus mongholicus Bunge
MOL000417	Calycosin	Peroxisome proliferator activated receptor gamma		黄芪	Astragalus mongholicus Bunge
MOL000417	Calycosin	Prostaglandin G/H synthase 2		黄芪	Astragalus mongholicus Bunge
MOL000417	Calycosin	Retinoic acid receptor RXR-alpha		黄芪	Astragalus mongholicus Bunge
MOL000417	Calycosin	CGMP-inhibited 3',5'-cyclic phosphodiesterase A		黄芪	Astragalus mongholicus Bunge
MOL000417	Calycosin	Estrogen receptor beta		黄芪	Astragalus mongholicus Bunge
MOL000417	Calycosin	Dipeptidyl peptidase IV		黄芪	Astragalus mongholicus Bunge
MOL000417	Calycosin	Mitogen-activated protein kinase 14		黄芪	Astragalus mongholicus Bunge
MOL000417	Calycosin	Glycogen synthase kinase-3 beta		黄芪	Astragalus mongholicus Bunge
MOL000417	Calycosin	Heat shock protein HSP 90		黄芪	Astragalus mongholicus Bunge
MOL000417	Calycosin	Cell division protein kinase 2		黄芪	Astragalus mongholicus Bunge
MOL000417	Calycosin	Serine/threonine-protein kinase Chk1		黄芪	Astragalus mongholicus Bunge
MOL000417	Calycosin	mRNA of PKA Catalytic Subunit C-alpha		黄芪	Astragalus mongholicus Bunge
MOL000417	Calycosin	Trypsin-1		黄芪	Astragalus mongholicus Bunge
MOL000417	Calycosin	Proto-oncogene serine/threonine-protein kinase Pim-1		黄芪	Astragalus mongholicus Bunge
MOL000417	Calycosin	Cyclin-A2		黄芪	Astragalus mongholicus Bunge
MOL000417	Calycosin	Nuclear receptor coactivator 2		黄芪	Astragalus mongholicus Bunge
MOL000417	Calycosin	Calmodulin		黄芪	Astragalus mongholicus Bunge
MOL000417	Calycosin	Beta-2 adrenergic receptor		黄芪	Astragalus mongholicus Bunge
MOL000422	kaempferol	Nitric oxide synthase, inducible		黄芪	Astragalus mongholicus Bunge
MOL000422	kaempferol	Prostaglandin G/H synthase 1		黄芪	Astragalus mongholicus Bunge
MOL000422	kaempferol	Androgen receptor		黄芪	Astragalus mongholicus Bunge
MOL000422	kaempferol	Peroxisome proliferator activated receptor gamma		黄芪	Astragalus mongholicus Bunge
MOL000422	kaempferol	Prostaglandin G/H synthase 2		黄芪	Astragalus mongholicus Bunge
MOL000422	kaempferol	Heat shock protein HSP 90		黄芪	Astragalus mongholicus Bunge
MOL000422	kaempferol	Phosphatidylinositol-4,5-bisphosphate 3-kinase catalytic subunit, gamma isoform		黄芪	Astragalus mongholicus Bunge
MOL000422	kaempferol	mRNA of PKA Catalytic Subunit C-alpha		黄芪	Astragalus mongholicus Bunge
MOL000422	kaempferol	Nuclear receptor coactivator 2		黄芪	Astragalus mongholicus Bunge
MOL000422	kaempferol	Dipeptidyl peptidase IV		黄芪	Astragalus mongholicus Bunge
MOL000422	kaempferol	Trypsin-1		黄芪	Astragalus mongholicus Bunge
MOL000422	kaempferol	Progesterone receptor		黄芪	Astragalus mongholicus Bunge
MOL000422	kaempferol	Thrombin		黄芪	Astragalus mongholicus Bunge
MOL000422	kaempferol	Muscarinic acetylcholine receptor M1		黄芪	Astragalus mongholicus Bunge
MOL000422	kaempferol	Nitric-oxide synthase, endothelial		黄芪	Astragalus mongholicus Bunge
MOL000422	kaempferol	Gamma-aminobutyric-acid receptor alpha-2 subunit		黄芪	Astragalus mongholicus Bunge
MOL000422	kaempferol	Acetylcholinesterase		黄芪	Astragalus mongholicus Bunge
MOL000422	kaempferol	Sodium-dependent noradrenaline transporter		黄芪	Astragalus mongholicus Bunge
MOL000422	kaempferol	Muscarinic acetylcholine receptor M2		黄芪	Astragalus mongholicus Bunge
MOL000422	kaempferol	Alpha-1B adrenergic receptor		黄芪	Astragalus mongholicus Bunge
MOL000422	kaempferol	Gamma-aminobutyric acid receptor subunit alpha-1		黄芪	Astragalus mongholicus Bunge
MOL000422	kaempferol	DNA topoisomerase II		黄芪	Astragalus mongholicus Bunge
MOL000422	kaempferol	Coagulation factor VII		黄芪	Astragalus mongholicus Bunge
MOL000422	kaempferol	Calmodulin		黄芪	Astragalus mongholicus Bunge
MOL000422	kaempferol	Transcription factor p65		黄芪	Astragalus mongholicus Bunge
MOL000422	kaempferol	Inhibitor of nuclear factor kappa-B kinase subunit beta		黄芪	Astragalus mongholicus Bunge
MOL000422	kaempferol	RAC-alpha serine/threonine-protein kinase		黄芪	Astragalus mongholicus Bunge
MOL000422	kaempferol	Apoptosis regulator Bcl-2		黄芪	Astragalus mongholicus Bunge
MOL000422	kaempferol	Apoptosis regulator BAX		黄芪	Astragalus mongholicus Bunge
MOL000422	kaempferol	Tumor necrosis factor		黄芪	Astragalus mongholicus Bunge
MOL000422	kaempferol	Transcription factor AP-1		黄芪	Astragalus mongholicus Bunge
MOL000422	kaempferol	Activator of 90 kDa heat shock protein ATPase homolog 1		黄芪	Astragalus mongholicus Bunge
MOL000422	kaempferol	Caspase-3		黄芪	Astragalus mongholicus Bunge
MOL000422	kaempferol	Mitogen-activated protein kinase 8		黄芪	Astragalus mongholicus Bunge
MOL000422	kaempferol	Xanthine dehydrogenase/oxidase		黄芪	Astragalus mongholicus Bunge
MOL000422	kaempferol	Interstitial collagenase		黄芪	Astragalus mongholicus Bunge
MOL000422	kaempferol	Signal transducer and activator of transcription 1-alpha/beta		黄芪	Astragalus mongholicus Bunge
MOL000422	kaempferol	Cell division control protein 2 homolog		黄芪	Astragalus mongholicus Bunge
MOL000422	kaempferol	Peroxisome proliferator-activated receptor gamm		黄芪	Astragalus mongholicus Bunge
MOL000422	kaempferol	Heme oxygenase 1		黄芪	Astragalus mongholicus Bunge
MOL000422	kaempferol	Cytochrome P450 3A4		黄芪	Astragalus mongholicus Bunge
MOL000422	kaempferol	Cytochrome P450 1A2		黄芪	Astragalus mongholicus Bunge
MOL000422	kaempferol	Cytochrome P450 1A1		黄芪	Astragalus mongholicus Bunge
MOL000422	kaempferol	Intercellular adhesion molecule 1		黄芪	Astragalus mongholicus Bunge
MOL000422	kaempferol	E-selectin		黄芪	Astragalus mongholicus Bunge
MOL000422	kaempferol	Vascular cell adhesion protein 1		黄芪	Astragalus mongholicus Bunge
MOL000422	kaempferol	Nuclear receptor subfamily 1 group I member 2		黄芪	Astragalus mongholicus Bunge
MOL000422	kaempferol	Cytochrome P450 1B1		黄芪	Astragalus mongholicus Bunge
MOL000422	kaempferol	Arachidonate 5-lipoxygenase		黄芪	Astragalus mongholicus Bunge
MOL000422	kaempferol	Hyaluronan synthase 2		黄芪	Astragalus mongholicus Bunge
MOL000422	kaempferol	Glutathione S-transferase P		黄芪	Astragalus mongholicus Bunge
MOL000422	kaempferol	Aryl hydrocarbon receptor		黄芪	Astragalus mongholicus Bunge
MOL000422	kaempferol	26S proteasome non-ATPase regulatory subunit 3		黄芪	Astragalus mongholicus Bunge
MOL000422	kaempferol	Solute carrier family 2, facilitated glucose transporter member 4		黄芪	Astragalus mongholicus Bunge
MOL000422	kaempferol	Nuclear receptor subfamily 1 group I member 3		黄芪	Astragalus mongholicus Bunge
MOL000422	kaempferol	Insulin receptor		黄芪	Astragalus mongholicus Bunge
MOL000422	kaempferol	Type I iodothyronine deiodinase		黄芪	Astragalus mongholicus Bunge
MOL000422	kaempferol	Serine/threonine-protein phosphatase 2B catalytic subunit alpha isoform		黄芪	Astragalus mongholicus Bunge
MOL000422	kaempferol	Peroxidase C1A		黄芪	Astragalus mongholicus Bunge
MOL000422	kaempferol	Glutathione S-transferase Mu 1		黄芪	Astragalus mongholicus Bunge
MOL000422	kaempferol	Glutathione S-transferase Mu 2		黄芪	Astragalus mongholicus Bunge
MOL000422	kaempferol	Aldo-keto reductase family 1 member C3		黄芪	Astragalus mongholicus Bunge
MOL000422	kaempferol	Antileukoproteinase		黄芪	Astragalus mongholicus Bunge
MOL000442	1,7-Dihydroxy-3,9-dimethoxy pterocarpene	Prostaglandin G/H synthase 2		黄芪	Astragalus mongholicus Bunge
MOL000442	1,7-Dihydroxy-3,9-dimethoxy pterocarpene	Retinoic acid receptor RXR-alpha		黄芪	Astragalus mongholicus Bunge
MOL000442	1,7-Dihydroxy-3,9-dimethoxy pterocarpene	Heat shock protein HSP 90		黄芪	Astragalus mongholicus Bunge
MOL000442	1,7-Dihydroxy-3,9-dimethoxy pterocarpene	Trypsin-1		黄芪	Astragalus mongholicus Bunge
MOL000098	quercetin	Prostaglandin G/H synthase 1		黄芪	Astragalus mongholicus Bunge
MOL000098	quercetin	Androgen receptor		黄芪	Astragalus mongholicus Bunge
MOL000098	quercetin	Peroxisome proliferator activated receptor gamma		黄芪	Astragalus mongholicus Bunge
MOL000098	quercetin	Prostaglandin G/H synthase 2		黄芪	Astragalus mongholicus Bunge
MOL000098	quercetin	Heat shock protein HSP 90		黄芪	Astragalus mongholicus Bunge
MOL000098	quercetin	Phosphatidylinositol-4,5-bisphosphate 3-kinase catalytic subunit, gamma isoform		黄芪	Astragalus mongholicus Bunge
MOL000098	quercetin	Nuclear receptor coactivator 2		黄芪	Astragalus mongholicus Bunge
MOL000098	quercetin	Dipeptidyl peptidase IV		黄芪	Astragalus mongholicus Bunge
MOL000098	quercetin	Aldose reductase		黄芪	Astragalus mongholicus Bunge
MOL000098	quercetin	Trypsin-1		黄芪	Astragalus mongholicus Bunge
MOL000098	quercetin	DNA topoisomerase II		黄芪	Astragalus mongholicus Bunge
MOL000098	quercetin	Thrombin		黄芪	Astragalus mongholicus Bunge
MOL000098	quercetin	Potassium voltage-gated channel subfamily H member 2		黄芪	Astragalus mongholicus Bunge
MOL000098	quercetin	Sodium channel protein type 5 subunit alpha		黄芪	Astragalus mongholicus Bunge
MOL000098	quercetin	Coagulation factor Xa		黄芪	Astragalus mongholicus Bunge
MOL000098	quercetin	Beta-2 adrenergic receptor		黄芪	Astragalus mongholicus Bunge
MOL000098	quercetin	Stromelysin-1		黄芪	Astragalus mongholicus Bunge
MOL000098	quercetin	mRNA of PKA Catalytic Subunit C-alpha		黄芪	Astragalus mongholicus Bunge
MOL000098	quercetin	Coagulation factor VII		黄芪	Astragalus mongholicus Bunge
MOL000098	quercetin	Nitric-oxide synthase, endothelial		黄芪	Astragalus mongholicus Bunge
MOL000098	quercetin	Retinoic acid receptor RXR-alpha		黄芪	Astragalus mongholicus Bunge
MOL000098	quercetin	Acetylcholinesterase		黄芪	Astragalus mongholicus Bunge
MOL000098	quercetin	Gamma-aminobutyric acid receptor subunit alpha-1		黄芪	Astragalus mongholicus Bunge
MOL000098	quercetin	Amine oxidase [flavin-containing] B		黄芪	Astragalus mongholicus Bunge
MOL000098	quercetin	Transcription factor p65		黄芪	Astragalus mongholicus Bunge
MOL000098	quercetin	Epidermal growth factor receptor		黄芪	Astragalus mongholicus Bunge
MOL000098	quercetin	RAC-alpha serine/threonine-protein kinase		黄芪	Astragalus mongholicus Bunge
MOL000098	quercetin	Vascular endothelial growth factor A		黄芪	Astragalus mongholicus Bunge
MOL000098	quercetin	G1/S-specific cyclin-D1		黄芪	Astragalus mongholicus Bunge
MOL000098	quercetin	Apoptosis regulator Bcl-2		黄芪	Astragalus mongholicus Bunge
MOL000098	quercetin	Bcl-2-like protein 1		黄芪	Astragalus mongholicus Bunge
MOL000098	quercetin	Proto-oncogene c-Fos		黄芪	Astragalus mongholicus Bunge
MOL000098	quercetin	Cyclin-dependent kinase inhibitor 1		黄芪	Astragalus mongholicus Bunge
MOL000098	quercetin	Eukaryotic translation initiation factor 6		黄芪	Astragalus mongholicus Bunge
MOL000098	quercetin	Apoptosis regulator BAX		黄芪	Astragalus mongholicus Bunge
MOL000098	quercetin	Caspase-9		黄芪	Astragalus mongholicus Bunge
MOL000098	quercetin	Urokinase-type plasminogen activator		黄芪	Astragalus mongholicus Bunge
MOL000098	quercetin	72 kDa type IV collagenase		黄芪	Astragalus mongholicus Bunge
MOL000098	quercetin	Matrix metalloproteinase-9		黄芪	Astragalus mongholicus Bunge
MOL000098	quercetin	Mitogen-activated protein kinase 1		黄芪	Astragalus mongholicus Bunge
MOL000098	quercetin	Interleukin-10		黄芪	Astragalus mongholicus Bunge
MOL000098	quercetin	Pro-epidermal growth factor		黄芪	Astragalus mongholicus Bunge
MOL000098	quercetin	Retinoblastoma-associated protein		黄芪	Astragalus mongholicus Bunge
MOL000098	quercetin	Tumor necrosis factor		黄芪	Astragalus mongholicus Bunge
MOL000098	quercetin	Transcription factor AP-1		黄芪	Astragalus mongholicus Bunge
MOL000098	quercetin	Interleukin-6		黄芪	Astragalus mongholicus Bunge
MOL000098	quercetin	Cyclin-dependent kinase inhibitor 2A, isoforms 1/2/3		黄芪	Astragalus mongholicus Bunge
MOL000098	quercetin	Activator of 90 kDa heat shock protein ATPase homolog 1		黄芪	Astragalus mongholicus Bunge
MOL000098	quercetin	Caspase-3		黄芪	Astragalus mongholicus Bunge
MOL000098	quercetin	Cellular tumor antigen p53		黄芪	Astragalus mongholicus Bunge
MOL000098	quercetin	ETS domain-containing protein Elk-1		黄芪	Astragalus mongholicus Bunge
MOL000098	quercetin	NF-kappa-B inhibitor alpha		黄芪	Astragalus mongholicus Bunge
MOL000098	quercetin	NADPH--cytochrome P450 reductase		黄芪	Astragalus mongholicus Bunge
MOL000098	quercetin	Ornithine decarboxylase		黄芪	Astragalus mongholicus Bunge
MOL000098	quercetin	Xanthine dehydrogenase/oxidase		黄芪	Astragalus mongholicus Bunge
MOL000098	quercetin	Caspase-8		黄芪	Astragalus mongholicus Bunge
MOL000098	quercetin	DNA topoisomerase 1		黄芪	Astragalus mongholicus Bunge
MOL000098	quercetin	RAF proto-oncogene serine/threonine-protein kinase		黄芪	Astragalus mongholicus Bunge
MOL000098	quercetin	Superoxide dismutase [Cu-Zn]		黄芪	Astragalus mongholicus Bunge
MOL000098	quercetin	Protein kinase C alpha type		黄芪	Astragalus mongholicus Bunge
MOL000098	quercetin	Interstitial collagenase		黄芪	Astragalus mongholicus Bunge
MOL000098	quercetin	Hypoxia-inducible factor 1-alpha		黄芪	Astragalus mongholicus Bunge
MOL000098	quercetin	Signal transducer and activator of transcription 1-alpha/beta		黄芪	Astragalus mongholicus Bunge
MOL000098	quercetin	Protein CBFA2T1		黄芪	Astragalus mongholicus Bunge
MOL000098	quercetin	Probable E3 ubiquitin-protein ligase HERC5		黄芪	Astragalus mongholicus Bunge
MOL000098	quercetin	Cell division control protein 2 homolog		黄芪	Astragalus mongholicus Bunge
MOL000098	quercetin	78 kDa glucose-regulated protein		黄芪	Astragalus mongholicus Bunge
MOL000098	quercetin	Receptor tyrosine-protein kinase erbB-2		黄芪	Astragalus mongholicus Bunge
MOL000098	quercetin	Peroxisome proliferator-activated receptor gamma		黄芪	Astragalus mongholicus Bunge
MOL000098	quercetin	Acetyl-CoA carboxylase 1		黄芪	Astragalus mongholicus Bunge
MOL000098	quercetin	Heme oxygenase 1		黄芪	Astragalus mongholicus Bunge
MOL000098	quercetin	Cytochrome P450 3A4		黄芪	Astragalus mongholicus Bunge
MOL000098	quercetin	Cytochrome P450 1A2		黄芪	Astragalus mongholicus Bunge
MOL000098	quercetin	Caveolin-1		黄芪	Astragalus mongholicus Bunge
MOL000098	quercetin	Myc proto-oncogene protein		黄芪	Astragalus mongholicus Bunge
MOL000098	quercetin	Tissue factor		黄芪	Astragalus mongholicus Bunge
MOL000098	quercetin	Gap junction alpha-1 protein		黄芪	Astragalus mongholicus Bunge
MOL000098	quercetin	Cytochrome P450 1A1		黄芪	Astragalus mongholicus Bunge
MOL000098	quercetin	Intercellular adhesion molecule 1		黄芪	Astragalus mongholicus Bunge
MOL000098	quercetin	Interleukin-1 beta		黄芪	Astragalus mongholicus Bunge
MOL000098	quercetin	C-C motif chemokine 2		黄芪	Astragalus mongholicus Bunge
MOL000098	quercetin	E-selectin		黄芪	Astragalus mongholicus Bunge
MOL000098	quercetin	Vascular cell adhesion protein 1		黄芪	Astragalus mongholicus Bunge
MOL000098	quercetin	Prostaglandin E2 receptor EP3 subtype		黄芪	Astragalus mongholicus Bunge
MOL000098	quercetin	Interleukin-8		黄芪	Astragalus mongholicus Bunge
MOL000098	quercetin	Protein kinase C beta type		黄芪	Astragalus mongholicus Bunge
MOL000098	quercetin	Baculoviral IAP repeat-containing protein 5		黄芪	Astragalus mongholicus Bunge
MOL000098	quercetin	Dual oxidase 2		黄芪	Astragalus mongholicus Bunge
MOL000098	quercetin	Nitric oxide synthase, endothelial		黄芪	Astragalus mongholicus Bunge
MOL000098	quercetin	Heat shock protein beta-1		黄芪	Astragalus mongholicus Bunge
MOL000098	quercetin	Transforming growth factor beta-1		黄芪	Astragalus mongholicus Bunge
MOL000098	quercetin	Estrogen sulfotransferase		黄芪	Astragalus mongholicus Bunge
MOL000098	quercetin	Maltase-glucoamylase, intestinal		黄芪	Astragalus mongholicus Bunge
MOL000098	quercetin	Interleukin-2		黄芪	Astragalus mongholicus Bunge
MOL000098	quercetin	Nuclear receptor subfamily 1 group I member 2		黄芪	Astragalus mongholicus Bunge
MOL000098	quercetin	Cytochrome P450 1B1		黄芪	Astragalus mongholicus Bunge
MOL000098	quercetin	G2/mitotic-specific cyclin-B1		黄芪	Astragalus mongholicus Bunge
MOL000098	quercetin	Tissue-type plasminogen activator		黄芪	Astragalus mongholicus Bunge
MOL000098	quercetin	Thrombomodulin		黄芪	Astragalus mongholicus Bunge
MOL000098	quercetin	Plasminogen activator inhibitor 1		黄芪	Astragalus mongholicus Bunge
MOL000098	quercetin	Collagen alpha-1(I) chain		黄芪	Astragalus mongholicus Bunge
MOL000098	quercetin	Interferon gamma		黄芪	Astragalus mongholicus Bunge
MOL000098	quercetin	Arachidonate 5-lipoxygenase		黄芪	Astragalus mongholicus Bunge
MOL000098	quercetin	Phosphatidylinositol-3,4,5-trisphosphate 3-phosphatase and dual-specificity protein phosphatase PTEN		黄芪	Astragalus mongholicus Bunge
MOL000098	quercetin	Interleukin-1 alpha		黄芪	Astragalus mongholicus Bunge
MOL000098	quercetin	Myeloperoxidase		黄芪	Astragalus mongholicus Bunge
MOL000098	quercetin	DNA topoisomerase 2-alpha		黄芪	Astragalus mongholicus Bunge
MOL000098	quercetin	Neutrophil cytosol factor 1		黄芪	Astragalus mongholicus Bunge
MOL000098	quercetin	ATP-binding cassette sub-family G member 2		黄芪	Astragalus mongholicus Bunge
MOL000098	quercetin	Hyaluronan synthase 2		黄芪	Astragalus mongholicus Bunge
MOL000098	quercetin	Glutathione S-transferase P		黄芪	Astragalus mongholicus Bunge
MOL000098	quercetin	Nuclear factor erythroid 2-related factor 2		黄芪	Astragalus mongholicus Bunge
MOL000098	quercetin	NAD(P)H dehydrogenase [quinone] 1		黄芪	Astragalus mongholicus Bunge
MOL000098	quercetin	Poly [ADP-ribose] polymerase 1		黄芪	Astragalus mongholicus Bunge
MOL000098	quercetin	Aryl hydrocarbon receptor		黄芪	Astragalus mongholicus Bunge
MOL000098	quercetin	26S proteasome non-ATPase regulatory subunit 3		黄芪	Astragalus mongholicus Bunge
MOL000098	quercetin	Solute carrier family 2, facilitated glucose transporter member 4		黄芪	Astragalus mongholicus Bunge
MOL000098	quercetin	Collagen alpha-1(III) chain		黄芪	Astragalus mongholicus Bunge
MOL000098	quercetin	DNA gyrase subunit B		黄芪	Astragalus mongholicus Bunge
MOL000098	quercetin	C-X-C motif chemokine 11		黄芪	Astragalus mongholicus Bunge
MOL000098	quercetin	C-X-C motif chemokine 2		黄芪	Astragalus mongholicus Bunge
MOL000098	quercetin	DDB1- and CUL4-associated factor 5		黄芪	Astragalus mongholicus Bunge
MOL000098	quercetin	Nuclear receptor subfamily 1 group I member 3		黄芪	Astragalus mongholicus Bunge
MOL000098	quercetin	Serine/threonine-protein kinase Chk2		黄芪	Astragalus mongholicus Bunge
MOL000098	quercetin	Insulin receptor		黄芪	Astragalus mongholicus Bunge
MOL000098	quercetin	Claudin-4		黄芪	Astragalus mongholicus Bunge
MOL000098	quercetin	Peroxisome proliferator-activated receptor alpha		黄芪	Astragalus mongholicus Bunge
MOL000098	quercetin	Peroxisome proliferator-activated receptor delta		黄芪	Astragalus mongholicus Bunge
MOL000098	quercetin	Heat shock factor protein 1		黄芪	Astragalus mongholicus Bunge
MOL000098	quercetin	C-reactive protein		黄芪	Astragalus mongholicus Bunge
MOL000098	quercetin	C-X-C motif chemokine 10		黄芪	Astragalus mongholicus Bunge
MOL000098	quercetin	Inhibitor of nuclear factor kappa-B kinase subunit alpha		黄芪	Astragalus mongholicus Bunge
MOL000098	quercetin	Osteopontin		黄芪	Astragalus mongholicus Bunge
MOL000098	quercetin	Runt-related transcription factor 2		黄芪	Astragalus mongholicus Bunge
MOL000098	quercetin	Ras association domain-containing protein 1		黄芪	Astragalus mongholicus Bunge
MOL000098	quercetin	Transcription factor E2F1		黄芪	Astragalus mongholicus Bunge
MOL000098	quercetin	Transcription factor E2F2		黄芪	Astragalus mongholicus Bunge
MOL000098	quercetin	Prostatic acid phosphatase		黄芪	Astragalus mongholicus Bunge
MOL000098	quercetin	Cathepsin D		黄芪	Astragalus mongholicus Bunge
MOL000098	quercetin	Insulin-like growth factor-binding protein 3		黄芪	Astragalus mongholicus Bunge
MOL000098	quercetin	Insulin-like growth factor II		黄芪	Astragalus mongholicus Bunge
MOL000098	quercetin	CD40 ligand		黄芪	Astragalus mongholicus Bunge
MOL000098	quercetin	Interferon regulatory factor 1		黄芪	Astragalus mongholicus Bunge
MOL000098	quercetin	Receptor tyrosine-protein kinase erbB-3		黄芪	Astragalus mongholicus Bunge
MOL000098	quercetin	Serum paraoxonase/arylesterase 1		黄芪	Astragalus mongholicus Bunge
MOL000098	quercetin	Type I iodothyronine deiodinase		黄芪	Astragalus mongholicus Bunge
MOL000098	quercetin	Procollagen C-endopeptidase enhancer 1		黄芪	Astragalus mongholicus Bunge
MOL000098	quercetin	Puromycin-sensitive aminopeptidase		黄芪	Astragalus mongholicus Bunge
MOL000098	quercetin	Hexokinase-2		黄芪	Astragalus mongholicus Bunge
MOL000098	quercetin	Homeobox protein Nkx-3.1		黄芪	Astragalus mongholicus Bunge
MOL000098	quercetin	Ras GTPase-activating protein 1		黄芪	Astragalus mongholicus Bunge
MOL000098	quercetin	Peroxidase C1A		黄芪	Astragalus mongholicus Bunge
MOL000098	quercetin	Glutathione S-transferase Mu 1		黄芪	Astragalus mongholicus Bunge
MOL000098	quercetin	Glutathione S-transferase Mu 2		黄芪	Astragalus mongholicus Bunge
MOL001792	DFV	Prostaglandin G/H synthase 1		黄精	Polygonatum kingianum Collett & Hemsl
MOL001792	DFV	Estrogen receptor		黄精	Polygonatum kingianum Collett & Hemsl
MOL001792	DFV	Prostaglandin G/H synthase 2		黄精	Polygonatum kingianum Collett & Hemsl
MOL001792	DFV	Retinoic acid receptor RXR-alpha		黄精	Polygonatum kingianum Collett & Hemsl
MOL001792	DFV	Beta-2 adrenergic receptor		黄精	Polygonatum kingianum Collett & Hemsl
MOL001792	DFV	Heat shock protein HSP 90		黄精	Polygonatum kingianum Collett & Hemsl
MOL001792	DFV	Phosphatidylinositol-4,5-bisphosphate 3-kinase catalytic subunit, gamma isoform		黄精	Polygonatum kingianum Collett & Hemsl
MOL001792	DFV	mRNA of PKA Catalytic Subunit C-alpha		黄精	Polygonatum kingianum Collett & Hemsl
MOL001792	DFV	Beta-lactamase		黄精	Polygonatum kingianum Collett & Hemsl
MOL001792	DFV	Amine oxidase [flavin-containing] B		黄精	Polygonatum kingianum Collett & Hemsl
MOL001792	DFV	Sodium-dependent serotonin transporter		黄精	Polygonatum kingianum Collett & Hemsl
MOL001792	DFV	cAMP-dependent protein kinase inhibitor alpha		黄精	Polygonatum kingianum Collett & Hemsl
MOL002714	baicalein	Prostaglandin G/H synthase 1		黄精	Polygonatum kingianum Collett & Hemsl
MOL002714	baicalein	Androgen receptor		黄精	Polygonatum kingianum Collett & Hemsl
MOL002714	baicalein	Prostaglandin G/H synthase 2		黄精	Polygonatum kingianum Collett & Hemsl
MOL002714	baicalein	Heat shock protein HSP 90		黄精	Polygonatum kingianum Collett & Hemsl
MOL002714	baicalein	mRNA of PKA Catalytic Subunit C-alpha		黄精	Polygonatum kingianum Collett & Hemsl
MOL002714	baicalein	Dipeptidyl peptidase IV		黄精	Polygonatum kingianum Collett & Hemsl
MOL002714	baicalein	Phosphatidylinositol-4,5-bisphosphate 3-kinase catalytic subunit, gamma isoform		黄精	Polygonatum kingianum Collett & Hemsl
MOL002714	baicalein	CGMP-inhibited 3',5'-cyclic phosphodiesterase A		黄精	Polygonatum kingianum Collett & Hemsl
MOL002714	baicalein	Trypsin-1		黄精	Polygonatum kingianum Collett & Hemsl
MOL002714	baicalein	Nuclear receptor coactivator 2		黄精	Polygonatum kingianum Collett & Hemsl
MOL002714	baicalein	Nuclear receptor coactivator 1		黄精	Polygonatum kingianum Collett & Hemsl
MOL002714	baicalein	Calmodulin		黄精	Polygonatum kingianum Collett & Hemsl
MOL002714	baicalein	Transcription factor p65		黄精	Polygonatum kingianum Collett & Hemsl
MOL002714	baicalein	RAC-alpha serine/threonine-protein kinase		黄精	Polygonatum kingianum Collett & Hemsl
MOL002714	baicalein	Vascular endothelial growth factor A		黄精	Polygonatum kingianum Collett & Hemsl
MOL002714	baicalein	Apoptosis regulator Bcl-2		黄精	Polygonatum kingianum Collett & Hemsl
MOL002714	baicalein	Proto-oncogene c-Fos		黄精	Polygonatum kingianum Collett & Hemsl
MOL002714	baicalein	Apoptosis regulator BAX		黄精	Polygonatum kingianum Collett & Hemsl
MOL002714	baicalein	Matrix metalloproteinase-9		黄精	Polygonatum kingianum Collett & Hemsl
MOL002714	baicalein	Caspase-3		黄精	Polygonatum kingianum Collett & Hemsl
MOL002714	baicalein	Cellular tumor antigen p53		黄精	Polygonatum kingianum Collett & Hemsl
MOL002714	baicalein	Hypoxia-inducible factor 1-alpha		黄精	Polygonatum kingianum Collett & Hemsl
MOL002714	baicalein	Fos-related antigen 1		黄精	Polygonatum kingianum Collett & Hemsl
MOL002714	baicalein	Fos-related antigen 2		黄精	Polygonatum kingianum Collett & Hemsl
MOL002714	baicalein	Cell division control protein 2 homolog		黄精	Polygonatum kingianum Collett & Hemsl
MOL002714	baicalein	G2/mitotic-specific cyclin-B1		黄精	Polygonatum kingianum Collett & Hemsl
MOL002714	baicalein	Myeloperoxidase		黄精	Polygonatum kingianum Collett & Hemsl
MOL002714	baicalein	Aryl hydrocarbon receptor		黄精	Polygonatum kingianum Collett & Hemsl
MOL002714	baicalein	Insulin-like growth factor II		黄精	Polygonatum kingianum Collett & Hemsl
MOL002714	baicalein	Cytochrome c		黄精	Polygonatum kingianum Collett & Hemsl
MOL002714	baicalein	Arachidonate 12-lipoxygenase, 12S-type		黄精	Polygonatum kingianum Collett & Hemsl
MOL002714	baicalein	Nuclear factor of activated T-cells, cytoplasmic 1		黄精	Polygonatum kingianum Collett & Hemsl
MOL002714	baicalein	Tudor domain-containing protein 7		黄精	Polygonatum kingianum Collett & Hemsl
MOL002714	baicalein	Egl nine homolog 1		黄精	Polygonatum kingianum Collett & Hemsl
MOL002714	baicalein	NADPH oxidase 5		黄精	Polygonatum kingianum Collett & Hemsl
MOL002714	baicalein	Fatty acid-binding protein, epidermal		黄精	Polygonatum kingianum Collett & Hemsl
MOL002714	baicalein	Apolipoprotein D		黄精	Polygonatum kingianum Collett & Hemsl
MOL002959	3'-Methoxydaidzein	Nitric oxide synthase, inducible		黄精	Polygonatum kingianum Collett & Hemsl
MOL002959	3'-Methoxydaidzein	Prostaglandin G/H synthase 1		黄精	Polygonatum kingianum Collett & Hemsl
MOL002959	3'-Methoxydaidzein	Estrogen receptor		黄精	Polygonatum kingianum Collett & Hemsl
MOL002959	3'-Methoxydaidzein	Androgen receptor		黄精	Polygonatum kingianum Collett & Hemsl
MOL002959	3'-Methoxydaidzein	Peroxisome proliferator activated receptor gamma		黄精	Polygonatum kingianum Collett & Hemsl
MOL002959	3'-Methoxydaidzein	Prostaglandin G/H synthase 2		黄精	Polygonatum kingianum Collett & Hemsl
MOL002959	3'-Methoxydaidzein	Retinoic acid receptor RXR-alpha		黄精	Polygonatum kingianum Collett & Hemsl
MOL002959	3'-Methoxydaidzein	Estrogen receptor beta		黄精	Polygonatum kingianum Collett & Hemsl
MOL002959	3'-Methoxydaidzein	Mitogen-activated protein kinase 14		黄精	Polygonatum kingianum Collett & Hemsl
MOL002959	3'-Methoxydaidzein	Glycogen synthase kinase-3 beta		黄精	Polygonatum kingianum Collett & Hemsl
MOL002959	3'-Methoxydaidzein	Heat shock protein HSP 90		黄精	Polygonatum kingianum Collett & Hemsl
MOL002959	3'-Methoxydaidzein	Cell division protein kinase 2		黄精	Polygonatum kingianum Collett & Hemsl
MOL002959	3'-Methoxydaidzein	Serine/threonine-protein kinase Chk1		黄精	Polygonatum kingianum Collett & Hemsl
MOL002959	3'-Methoxydaidzein	mRNA of PKA Catalytic Subunit C-alpha		黄精	Polygonatum kingianum Collett & Hemsl
MOL002959	3'-Methoxydaidzein	Trypsin-1		黄精	Polygonatum kingianum Collett & Hemsl
MOL002959	3'-Methoxydaidzein	Proto-oncogene serine/threonine-protein kinase Pim-1		黄精	Polygonatum kingianum Collett & Hemsl
MOL002959	3'-Methoxydaidzein	Cyclin-A2		黄精	Polygonatum kingianum Collett & Hemsl
MOL002959	3'-Methoxydaidzein	Nuclear receptor coactivator 1		黄精	Polygonatum kingianum Collett & Hemsl
MOL002959	3'-Methoxydaidzein	Calmodulin		黄精	Polygonatum kingianum Collett & Hemsl
MOL000358	beta-sitosterol	Progesterone receptor		黄精	Polygonatum kingianum Collett & Hemsl
MOL000358	beta-sitosterol	Nuclear receptor coactivator 2		黄精	Polygonatum kingianum Collett & Hemsl
MOL000358	beta-sitosterol	Prostaglandin G/H synthase 1		黄精	Polygonatum kingianum Collett & Hemsl
MOL000358	beta-sitosterol	Prostaglandin G/H synthase 2		黄精	Polygonatum kingianum Collett & Hemsl
MOL000358	beta-sitosterol	Heat shock protein HSP 90		黄精	Polygonatum kingianum Collett & Hemsl
MOL000358	beta-sitosterol	Phosphatidylinositol-4,5-bisphosphate 3-kinase catalytic subunit, gamma isoform		黄精	Polygonatum kingianum Collett & Hemsl
MOL000358	beta-sitosterol	Potassium voltage-gated channel subfamily H member 2		黄精	Polygonatum kingianum Collett & Hemsl
MOL000358	beta-sitosterol	mRNA of PKA Catalytic Subunit C-alpha		黄精	Polygonatum kingianum Collett & Hemsl
MOL000358	beta-sitosterol	Dopamine D1 receptor		黄精	Polygonatum kingianum Collett & Hemsl
MOL000358	beta-sitosterol	Muscarinic acetylcholine receptor M3		黄精	Polygonatum kingianum Collett & Hemsl
MOL000358	beta-sitosterol	Muscarinic acetylcholine receptor M1		黄精	Polygonatum kingianum Collett & Hemsl
MOL000358	beta-sitosterol	Sodium channel protein type 5 subunit alpha		黄精	Polygonatum kingianum Collett & Hemsl
MOL000358	beta-sitosterol	Gamma-aminobutyric-acid receptor alpha-2 subunit		黄精	Polygonatum kingianum Collett & Hemsl
MOL000358	beta-sitosterol	Muscarinic acetylcholine receptor M4		黄精	Polygonatum kingianum Collett & Hemsl
MOL000358	beta-sitosterol	CGMP-inhibited 3',5'-cyclic phosphodiesterase A		黄精	Polygonatum kingianum Collett & Hemsl
MOL000358	beta-sitosterol	5-hydroxytryptamine 2A receptor		黄精	Polygonatum kingianum Collett & Hemsl
MOL000358	beta-sitosterol	Gamma-aminobutyric-acid receptor alpha-5 subunit		黄精	Polygonatum kingianum Collett & Hemsl
MOL000358	beta-sitosterol	Alpha-1A adrenergic receptor		黄精	Polygonatum kingianum Collett & Hemsl
MOL000358	beta-sitosterol	Gamma-aminobutyric-acid receptor alpha-3 subunit		黄精	Polygonatum kingianum Collett & Hemsl
MOL000358	beta-sitosterol	Muscarinic acetylcholine receptor M2		黄精	Polygonatum kingianum Collett & Hemsl
MOL000358	beta-sitosterol	Alpha-1B adrenergic receptor		黄精	Polygonatum kingianum Collett & Hemsl
MOL000358	beta-sitosterol	Beta-2 adrenergic receptor		黄精	Polygonatum kingianum Collett & Hemsl
MOL000358	beta-sitosterol	Neuronal acetylcholine receptor subunit alpha-2		黄精	Polygonatum kingianum Collett & Hemsl
MOL000358	beta-sitosterol	Sodium-dependent serotonin transporter		黄精	Polygonatum kingianum Collett & Hemsl
MOL000358	beta-sitosterol	Mu-type opioid receptor		黄精	Polygonatum kingianum Collett & Hemsl
MOL000358	beta-sitosterol	Gamma-aminobutyric acid receptor subunit alpha-1		黄精	Polygonatum kingianum Collett & Hemsl
MOL000358	beta-sitosterol	Neuronal acetylcholine receptor protein, alpha-7 chain		黄精	Polygonatum kingianum Collett & Hemsl
MOL000358	beta-sitosterol	Cytochrome P450-cam		黄精	Polygonatum kingianum Collett & Hemsl
MOL000358	beta-sitosterol	Apoptosis regulator Bcl-2		黄精	Polygonatum kingianum Collett & Hemsl
MOL000358	beta-sitosterol	Apoptosis regulator BAX		黄精	Polygonatum kingianum Collett & Hemsl
MOL000358	beta-sitosterol	Caspase-9		黄精	Polygonatum kingianum Collett & Hemsl
MOL000358	beta-sitosterol	Transcription factor AP-1		黄精	Polygonatum kingianum Collett & Hemsl
MOL000358	beta-sitosterol	Caspase-3		黄精	Polygonatum kingianum Collett & Hemsl
MOL000358	beta-sitosterol	Caspase-8		黄精	Polygonatum kingianum Collett & Hemsl
MOL000358	beta-sitosterol	Protein kinase C alpha type		黄精	Polygonatum kingianum Collett & Hemsl
MOL000358	beta-sitosterol	Transforming growth factor beta-1		黄精	Polygonatum kingianum Collett & Hemsl
MOL000358	beta-sitosterol	Serum paraoxonase/arylesterase 1		黄精	Polygonatum kingianum Collett & Hemsl
MOL000358	beta-sitosterol	Microtubule-associated protein 2		黄精	Polygonatum kingianum Collett & Hemsl
MOL000359	sitosterol	Progesterone receptor		黄精	Polygonatum kingianum Collett & Hemsl
MOL000359	sitosterol	Nuclear receptor coactivator 2		黄精	Polygonatum kingianum Collett & Hemsl
MOL000359	sitosterol	Mineralocorticoid receptor		黄精	Polygonatum kingianum Collett & Hemsl
MOL004941	(2R)-7-hydroxy-2-(4-hydroxyphenyl)chroman-4-one	Prostaglandin G/H synthase 1		黄精	Polygonatum kingianum Collett & Hemsl
MOL004941	(2R)-7-hydroxy-2-(4-hydroxyphenyl)chroman-4-one	Estrogen receptor		黄精	Polygonatum kingianum Collett & Hemsl
MOL004941	(2R)-7-hydroxy-2-(4-hydroxyphenyl)chroman-4-one	Prostaglandin G/H synthase 2		黄精	Polygonatum kingianum Collett & Hemsl
MOL004941	(2R)-7-hydroxy-2-(4-hydroxyphenyl)chroman-4-one	Retinoic acid receptor RXR-alpha		黄精	Polygonatum kingianum Collett & Hemsl
MOL004941	(2R)-7-hydroxy-2-(4-hydroxyphenyl)chroman-4-one	CGMP-inhibited 3',5'-cyclic phosphodiesterase A		黄精	Polygonatum kingianum Collett & Hemsl
MOL004941	(2R)-7-hydroxy-2-(4-hydroxyphenyl)chroman-4-one	Beta-2 adrenergic receptor		黄精	Polygonatum kingianum Collett & Hemsl
MOL004941	(2R)-7-hydroxy-2-(4-hydroxyphenyl)chroman-4-one	Heat shock protein HSP 90		黄精	Polygonatum kingianum Collett & Hemsl
MOL004941	(2R)-7-hydroxy-2-(4-hydroxyphenyl)chroman-4-one	Phosphatidylinositol-4,5-bisphosphate 3-kinase catalytic subunit, gamma isoform		黄精	Polygonatum kingianum Collett & Hemsl
MOL004941	(2R)-7-hydroxy-2-(4-hydroxyphenyl)chroman-4-one	Beta-lactamase		黄精	Polygonatum kingianum Collett & Hemsl
MOL004941	(2R)-7-hydroxy-2-(4-hydroxyphenyl)chroman-4-one	Amine oxidase [flavin-containing] B		黄精	Polygonatum kingianum Collett & Hemsl
MOL004941	(2R)-7-hydroxy-2-(4-hydroxyphenyl)chroman-4-one	mRNA of PKA Catalytic Subunit C-alpha		黄精	Polygonatum kingianum Collett & Hemsl
MOL004941	(2R)-7-hydroxy-2-(4-hydroxyphenyl)chroman-4-one	cAMP-dependent protein kinase inhibitor alpha		黄精	Polygonatum kingianum Collett & Hemsl
MOL004941	(2R)-7-hydroxy-2-(4-hydroxyphenyl)chroman-4-one	Calmodulin		黄精	Polygonatum kingianum Collett & Hemsl
MOL004941	(2R)-7-hydroxy-2-(4-hydroxyphenyl)chroman-4-one	Gamma-aminobutyric acid receptor subunit alpha-1		黄精	Polygonatum kingianum Collett & Hemsl
MOL004941	(2R)-7-hydroxy-2-(4-hydroxyphenyl)chroman-4-one	Sodium-dependent serotonin transporter		黄精	Polygonatum kingianum Collett & Hemsl
MOL000546	diosgenin	Progesterone receptor		黄精	Polygonatum kingianum Collett & Hemsl
MOL000546	diosgenin	Mineralocorticoid receptor		黄精	Polygonatum kingianum Collett & Hemsl
MOL000546	diosgenin	Transcription factor p65		黄精	Polygonatum kingianum Collett & Hemsl
MOL000546	diosgenin	RAC-alpha serine/threonine-protein kinase		黄精	Polygonatum kingianum Collett & Hemsl
MOL000546	diosgenin	Vascular endothelial growth factor A		黄精	Polygonatum kingianum Collett & Hemsl
MOL000546	diosgenin	Cyclin-dependent kinase inhibitor 1		黄精	Polygonatum kingianum Collett & Hemsl
MOL000546	diosgenin	Cellular tumor antigen p53		黄精	Polygonatum kingianum Collett & Hemsl
MOL000546	diosgenin	Prostaglandin G/H synthase 2		黄精	Polygonatum kingianum Collett & Hemsl
MOL000546	diosgenin	Fatty acid synthase		黄精	Polygonatum kingianum Collett & Hemsl
MOL000546	diosgenin	Superoxide dismutase [Cu-Zn]		黄精	Polygonatum kingianum Collett & Hemsl
MOL000546	diosgenin	Catalase		黄精	Polygonatum kingianum Collett & Hemsl
MOL000546	diosgenin	Hypoxia-inducible factor 1-alpha		黄精	Polygonatum kingianum Collett & Hemsl
MOL000546	diosgenin	Nuclear receptor subfamily 1 group I member 2		黄精	Polygonatum kingianum Collett & Hemsl
MOL000546	diosgenin	Cytosolic phospholipase A2		黄精	Polygonatum kingianum Collett & Hemsl
MOL000546	diosgenin	Canalicular multispecific organic anion transporter 1		黄精	Polygonatum kingianum Collett & Hemsl
MOL000546	diosgenin	Serine/threonine-protein kinase mTOR		黄精	Polygonatum kingianum Collett & Hemsl
MOL006331	4',5-Dihydroxyflavone	Prostaglandin G/H synthase 1		黄精	Polygonatum kingianum Collett & Hemsl
MOL006331	4',5-Dihydroxyflavone	Androgen receptor		黄精	Polygonatum kingianum Collett & Hemsl
MOL006331	4',5-Dihydroxyflavone	Prostaglandin G/H synthase 2		黄精	Polygonatum kingianum Collett & Hemsl
MOL006331	4',5-Dihydroxyflavone	Dipeptidyl peptidase IV		黄精	Polygonatum kingianum Collett & Hemsl
MOL006331	4',5-Dihydroxyflavone	Heat shock protein HSP 90		黄精	Polygonatum kingianum Collett & Hemsl
MOL006331	4',5-Dihydroxyflavone	Phosphatidylinositol-4,5-bisphosphate 3-kinase catalytic subunit, gamma isoform		黄精	Polygonatum kingianum Collett & Hemsl
MOL006331	4',5-Dihydroxyflavone	Amine oxidase [flavin-containing] B		黄精	Polygonatum kingianum Collett & Hemsl
MOL006331	4',5-Dihydroxyflavone	mRNA of PKA Catalytic Subunit C-alpha		黄精	Polygonatum kingianum Collett & Hemsl
MOL001601	1,2,5,6-tetrahydrotanshinone	Prostaglandin G/H synthase 1		丹参	Salvia miltiorrhiza Bunge
MOL001601	1,2,5,6-tetrahydrotanshinone	Muscarinic acetylcholine receptor M3		丹参	Salvia miltiorrhiza Bunge
MOL001601	1,2,5,6-tetrahydrotanshinone	Muscarinic acetylcholine receptor M1		丹参	Salvia miltiorrhiza Bunge
MOL001601	1,2,5,6-tetrahydrotanshinone	Sodium channel protein type 5 subunit alpha		丹参	Salvia miltiorrhiza Bunge
MOL001601	1,2,5,6-tetrahydrotanshinone	Muscarinic acetylcholine receptor M5		丹参	Salvia miltiorrhiza Bunge
MOL001601	1,2,5,6-tetrahydrotanshinone	Prostaglandin G/H synthase 2		丹参	Salvia miltiorrhiza Bunge
MOL001601	1,2,5,6-tetrahydrotanshinone	5-hydroxytryptamine receptor 3A		丹参	Salvia miltiorrhiza Bunge
MOL001601	1,2,5,6-tetrahydrotanshinone	Carbonic anhydrase II		丹参	Salvia miltiorrhiza Bunge
MOL001601	1,2,5,6-tetrahydrotanshinone	Muscarinic acetylcholine receptor M4		丹参	Salvia miltiorrhiza Bunge
MOL001601	1,2,5,6-tetrahydrotanshinone	Retinoic acid receptor RXR-alpha		丹参	Salvia miltiorrhiza Bunge
MOL001601	1,2,5,6-tetrahydrotanshinone	Delta-type opioid receptor		丹参	Salvia miltiorrhiza Bunge
MOL001601	1,2,5,6-tetrahydrotanshinone	CGMP-inhibited 3',5'-cyclic phosphodiesterase A		丹参	Salvia miltiorrhiza Bunge
MOL001601	1,2,5,6-tetrahydrotanshinone	Alpha-1A adrenergic receptor		丹参	Salvia miltiorrhiza Bunge
MOL001601	1,2,5,6-tetrahydrotanshinone	Muscarinic acetylcholine receptor M2		丹参	Salvia miltiorrhiza Bunge
MOL001601	1,2,5,6-tetrahydrotanshinone	Alpha-1B adrenergic receptor		丹参	Salvia miltiorrhiza Bunge
MOL001601	1,2,5,6-tetrahydrotanshinone	Sodium-dependent dopamine transporter		丹参	Salvia miltiorrhiza Bunge
MOL001601	1,2,5,6-tetrahydrotanshinone	Beta-2 adrenergic receptor		丹参	Salvia miltiorrhiza Bunge
MOL001601	1,2,5,6-tetrahydrotanshinone	Alpha-1D adrenergic receptor		丹参	Salvia miltiorrhiza Bunge
MOL001601	1,2,5,6-tetrahydrotanshinone	DNA topoisomerase II		丹参	Salvia miltiorrhiza Bunge
MOL001601	1,2,5,6-tetrahydrotanshinone	Mu-type opioid receptor		丹参	Salvia miltiorrhiza Bunge
MOL001601	1,2,5,6-tetrahydrotanshinone	Gamma-aminobutyric acid receptor subunit alpha-1		丹参	Salvia miltiorrhiza Bunge
MOL001601	1,2,5,6-tetrahydrotanshinone	Heat shock protein HSP 90		丹参	Salvia miltiorrhiza Bunge
MOL001601	1,2,5,6-tetrahydrotanshinone	Neuronal acetylcholine receptor protein, alpha-7 chain		丹参	Salvia miltiorrhiza Bunge
MOL001601	1,2,5,6-tetrahydrotanshinone	Nuclear receptor coactivator 2		丹参	Salvia miltiorrhiza Bunge
MOL001601	1,2,5,6-tetrahydrotanshinone	Nuclear receptor coactivator 1		丹参	Salvia miltiorrhiza Bunge
MOL001601	1,2,5,6-tetrahydrotanshinone	Dopamine D1 receptor		丹参	Salvia miltiorrhiza Bunge
MOL001601	1,2,5,6-tetrahydrotanshinone	5-hydroxytryptamine 2A receptor		丹参	Salvia miltiorrhiza Bunge
MOL001601	1,2,5,6-tetrahydrotanshinone	Sodium-dependent serotonin transporter		丹参	Salvia miltiorrhiza Bunge
MOL001601	1,2,5,6-tetrahydrotanshinone	Ig gamma-1 chain C region		丹参	Salvia miltiorrhiza Bunge
MOL001659	Poriferasterol	Progesterone receptor		丹参	Salvia miltiorrhiza Bunge
MOL001659	Poriferasterol	Mineralocorticoid receptor		丹参	Salvia miltiorrhiza Bunge
MOL001771	poriferast-5-en-3beta-ol	Progesterone receptor		丹参	Salvia miltiorrhiza Bunge
MOL001771	poriferast-5-en-3beta-ol	Nuclear receptor coactivator 2		丹参	Salvia miltiorrhiza Bunge
MOL001942	isoimperatorin	Prostaglandin G/H synthase 2		丹参	Salvia miltiorrhiza Bunge
MOL002222	sugiol	Muscarinic acetylcholine receptor M3		丹参	Salvia miltiorrhiza Bunge
MOL002222	sugiol	Muscarinic acetylcholine receptor M1		丹参	Salvia miltiorrhiza Bunge
MOL002222	sugiol	Sodium channel protein type 5 subunit alpha		丹参	Salvia miltiorrhiza Bunge
MOL002222	sugiol	Muscarinic acetylcholine receptor M5		丹参	Salvia miltiorrhiza Bunge
MOL002222	sugiol	Prostaglandin G/H synthase 2		丹参	Salvia miltiorrhiza Bunge
MOL002222	sugiol	Carbonic anhydrase II		丹参	Salvia miltiorrhiza Bunge
MOL002222	sugiol	Muscarinic acetylcholine receptor M4		丹参	Salvia miltiorrhiza Bunge
MOL002222	sugiol	Delta-type opioid receptor		丹参	Salvia miltiorrhiza Bunge
MOL002222	sugiol	Acetylcholinesterase		丹参	Salvia miltiorrhiza Bunge
MOL002222	sugiol	Alpha-1A adrenergic receptor		丹参	Salvia miltiorrhiza Bunge
MOL002222	sugiol	Muscarinic acetylcholine receptor M2		丹参	Salvia miltiorrhiza Bunge
MOL002222	sugiol	Alpha-1B adrenergic receptor		丹参	Salvia miltiorrhiza Bunge
MOL002222	sugiol	Beta-2 adrenergic receptor		丹参	Salvia miltiorrhiza Bunge
MOL002222	sugiol	Alpha-1D adrenergic receptor		丹参	Salvia miltiorrhiza Bunge
MOL002222	sugiol	D(2) dopamine receptor		丹参	Salvia miltiorrhiza Bunge
MOL002222	sugiol	Mu-type opioid receptor		丹参	Salvia miltiorrhiza Bunge
MOL002222	sugiol	Neuronal acetylcholine receptor protein, alpha-7 chain		丹参	Salvia miltiorrhiza Bunge
MOL002651	Dehydrotanshinone II A	Dopamine D1 receptor		丹参	Salvia miltiorrhiza Bunge
MOL002651	Dehydrotanshinone II A	Muscarinic acetylcholine receptor M3		丹参	Salvia miltiorrhiza Bunge
MOL002651	Dehydrotanshinone II A	Thrombin		丹参	Salvia miltiorrhiza Bunge
MOL002651	Dehydrotanshinone II A	Muscarinic acetylcholine receptor M1		丹参	Salvia miltiorrhiza Bunge
MOL002651	Dehydrotanshinone II A	Estrogen receptor		丹参	Salvia miltiorrhiza Bunge
MOL002651	Dehydrotanshinone II A	Androgen receptor		丹参	Salvia miltiorrhiza Bunge
MOL002651	Dehydrotanshinone II A	Sodium channel protein type 5 subunit alpha		丹参	Salvia miltiorrhiza Bunge
MOL002651	Dehydrotanshinone II A	Peroxisome proliferator activated receptor gamma		丹参	Salvia miltiorrhiza Bunge
MOL002651	Dehydrotanshinone II A	Muscarinic acetylcholine receptor M5		丹参	Salvia miltiorrhiza Bunge
MOL002651	Dehydrotanshinone II A	Prostaglandin G/H synthase 2		丹参	Salvia miltiorrhiza Bunge
MOL002651	Dehydrotanshinone II A	Muscarinic acetylcholine receptor M4		丹参	Salvia miltiorrhiza Bunge
MOL002651	Dehydrotanshinone II A	Delta-type opioid receptor		丹参	Salvia miltiorrhiza Bunge
MOL002651	Dehydrotanshinone II A	Acetylcholinesterase		丹参	Salvia miltiorrhiza Bunge
MOL002651	Dehydrotanshinone II A	5-hydroxytryptamine 2A receptor		丹参	Salvia miltiorrhiza Bunge
MOL002651	Dehydrotanshinone II A	Alpha-1A adrenergic receptor		丹参	Salvia miltiorrhiza Bunge
MOL002651	Dehydrotanshinone II A	Beta-2 adrenergic receptor		丹参	Salvia miltiorrhiza Bunge
MOL002651	Dehydrotanshinone II A	Mu-type opioid receptor		丹参	Salvia miltiorrhiza Bunge
MOL002651	Dehydrotanshinone II A	Gamma-aminobutyric acid receptor subunit alpha-1		丹参	Salvia miltiorrhiza Bunge
MOL002651	Dehydrotanshinone II A	Dipeptidyl peptidase IV		丹参	Salvia miltiorrhiza Bunge
MOL002651	Dehydrotanshinone II A	Neuronal acetylcholine receptor protein, alpha-7 chain		丹参	Salvia miltiorrhiza Bunge
MOL002651	Dehydrotanshinone II A	Nuclear receptor coactivator 1		丹参	Salvia miltiorrhiza Bunge
MOL000006	luteolin	Prostaglandin G/H synthase 1		丹参	Salvia miltiorrhiza Bunge
MOL000006	luteolin	Androgen receptor		丹参	Salvia miltiorrhiza Bunge
MOL000006	luteolin	Prostaglandin G/H synthase 2		丹参	Salvia miltiorrhiza Bunge
MOL000006	luteolin	Heat shock protein HSP 90		丹参	Salvia miltiorrhiza Bunge
MOL000006	luteolin	Trypsin-1		丹参	Salvia miltiorrhiza Bunge
MOL000006	luteolin	Nuclear receptor coactivator 2		丹参	Salvia miltiorrhiza Bunge
MOL000006	luteolin	mRNA of PKA Catalytic Subunit C-alpha		丹参	Salvia miltiorrhiza Bunge
MOL000006	luteolin	Dipeptidyl peptidase IV		丹参	Salvia miltiorrhiza Bunge
MOL000006	luteolin	Phosphatidylinositol-4,5-bisphosphate 3-kinase catalytic subunit, gamma isoform		丹参	Salvia miltiorrhiza Bunge
MOL000006	luteolin	Transcription factor p65		丹参	Salvia miltiorrhiza Bunge
MOL000006	luteolin	Epidermal growth factor receptor		丹参	Salvia miltiorrhiza Bunge
MOL000006	luteolin	RAC-alpha serine/threonine-protein kinase		丹参	Salvia miltiorrhiza Bunge
MOL000006	luteolin	Vascular endothelial growth factor A		丹参	Salvia miltiorrhiza Bunge
MOL000006	luteolin	G1/S-specific cyclin-D1		丹参	Salvia miltiorrhiza Bunge
MOL000006	luteolin	Bcl-2-like protein 1		丹参	Salvia miltiorrhiza Bunge
MOL000006	luteolin	Cyclin-dependent kinase inhibitor 1		丹参	Salvia miltiorrhiza Bunge
MOL000006	luteolin	Caspase-9		丹参	Salvia miltiorrhiza Bunge
MOL000006	luteolin	72 kDa type IV collagenase		丹参	Salvia miltiorrhiza Bunge
MOL000006	luteolin	Matrix metalloproteinase-9		丹参	Salvia miltiorrhiza Bunge
MOL000006	luteolin	Mitogen-activated protein kinase 1		丹参	Salvia miltiorrhiza Bunge
MOL000006	luteolin	Interleukin-10		丹参	Salvia miltiorrhiza Bunge
MOL000006	luteolin	Retinoblastoma-associated protein		丹参	Salvia miltiorrhiza Bunge
MOL000006	luteolin	Cell division protein kinase 4		丹参	Salvia miltiorrhiza Bunge
MOL000006	luteolin	Tumor necrosis factor		丹参	Salvia miltiorrhiza Bunge
MOL000006	luteolin	Transcription factor AP-1		丹参	Salvia miltiorrhiza Bunge
MOL000006	luteolin	Interleukin-6		丹参	Salvia miltiorrhiza Bunge
MOL000006	luteolin	Caspase-3		丹参	Salvia miltiorrhiza Bunge
MOL000006	luteolin	Cellular tumor antigen p53		丹参	Salvia miltiorrhiza Bunge
MOL000006	luteolin	NF-kappa-B inhibitor alpha		丹参	Salvia miltiorrhiza Bunge
MOL000006	luteolin	Xanthine dehydrogenase/oxidase		丹参	Salvia miltiorrhiza Bunge
MOL000006	luteolin	DNA topoisomerase 1		丹参	Salvia miltiorrhiza Bunge
MOL000006	luteolin	E3 ubiquitin-protein ligase Mdm2		丹参	Salvia miltiorrhiza Bunge
MOL000006	luteolin	Amyloid beta A4 protein		丹参	Salvia miltiorrhiza Bunge
MOL000006	luteolin	Interstitial collagenase		丹参	Salvia miltiorrhiza Bunge
MOL000006	luteolin	Proliferating cell nuclear antigen		丹参	Salvia miltiorrhiza Bunge
MOL000006	luteolin	Receptor tyrosine-protein kinase erbB-2		丹参	Salvia miltiorrhiza Bunge
MOL000006	luteolin	Peroxisome proliferator-activated receptor gamma		丹参	Salvia miltiorrhiza Bunge
MOL000006	luteolin	Heme oxygenase 1		丹参	Salvia miltiorrhiza Bunge
MOL000006	luteolin	Caspase-7		丹参	Salvia miltiorrhiza Bunge
MOL000006	luteolin	Intercellular adhesion molecule 1		丹参	Salvia miltiorrhiza Bunge
MOL000006	luteolin	Induced myeloid leukemia cell differentiation protein Mcl-1		丹参	Salvia miltiorrhiza Bunge
MOL000006	luteolin	Baculoviral IAP repeat-containing protein 5		丹参	Salvia miltiorrhiza Bunge
MOL000006	luteolin	Interleukin-2		丹参	Salvia miltiorrhiza Bunge
MOL000006	luteolin	G2/mitotic-specific cyclin-B1		丹参	Salvia miltiorrhiza Bunge
MOL000006	luteolin	Tyrosinase		丹参	Salvia miltiorrhiza Bunge
MOL000006	luteolin	Interferon gamma		丹参	Salvia miltiorrhiza Bunge
MOL000006	luteolin	Interleukin-4		丹参	Salvia miltiorrhiza Bunge
MOL000006	luteolin	DNA topoisomerase 2-alpha		丹参	Salvia miltiorrhiza Bunge
MOL000006	luteolin	Glutathione S-transferase P		丹参	Salvia miltiorrhiza Bunge
MOL000006	luteolin	Baculoviral IAP repeat-containing protein 4		丹参	Salvia miltiorrhiza Bunge
MOL000006	luteolin	Solute carrier family 2, facilitated glucose transporter member 4		丹参	Salvia miltiorrhiza Bunge
MOL000006	luteolin	Insulin receptor		丹参	Salvia miltiorrhiza Bunge
MOL000006	luteolin	CD40 ligand		丹参	Salvia miltiorrhiza Bunge
MOL000006	luteolin	Prostaglandin E synthase		丹参	Salvia miltiorrhiza Bunge
MOL000006	luteolin	Kinetochore protein Nuf2		丹参	Salvia miltiorrhiza Bunge
MOL000006	luteolin	Adenylate cyclase type 2		丹参	Salvia miltiorrhiza Bunge
MOL000006	luteolin	Hepatocyte growth factor receptor		丹参	Salvia miltiorrhiza Bunge
MOL007036	5,6-dihydroxy-7-isopropyl-1,1-dimethyl-2,3-dihydrophenanthren-4-one	Prostaglandin G/H synthase 1		丹参	Salvia miltiorrhiza Bunge
MOL007036	5,6-dihydroxy-7-isopropyl-1,1-dimethyl-2,3-dihydrophenanthren-4-one	Muscarinic acetylcholine receptor M3		丹参	Salvia miltiorrhiza Bunge
MOL007036	5,6-dihydroxy-7-isopropyl-1,1-dimethyl-2,3-dihydrophenanthren-4-one	Muscarinic acetylcholine receptor M1		丹参	Salvia miltiorrhiza Bunge
MOL007036	5,6-dihydroxy-7-isopropyl-1,1-dimethyl-2,3-dihydrophenanthren-4-one	Sodium channel protein type 5 subunit alpha		丹参	Salvia miltiorrhiza Bunge
MOL007036	5,6-dihydroxy-7-isopropyl-1,1-dimethyl-2,3-dihydrophenanthren-4-one	Prostaglandin G/H synthase 2		丹参	Salvia miltiorrhiza Bunge
MOL007036	5,6-dihydroxy-7-isopropyl-1,1-dimethyl-2,3-dihydrophenanthren-4-one	Carbonic anhydrase II		丹参	Salvia miltiorrhiza Bunge
MOL007036	5,6-dihydroxy-7-isopropyl-1,1-dimethyl-2,3-dihydrophenanthren-4-one	Retinoic acid receptor RXR-alpha		丹参	Salvia miltiorrhiza Bunge
MOL007036	5,6-dihydroxy-7-isopropyl-1,1-dimethyl-2,3-dihydrophenanthren-4-one	Acetylcholinesterase		丹参	Salvia miltiorrhiza Bunge
MOL007036	5,6-dihydroxy-7-isopropyl-1,1-dimethyl-2,3-dihydrophenanthren-4-one	Alpha-1A adrenergic receptor		丹参	Salvia miltiorrhiza Bunge
MOL007036	5,6-dihydroxy-7-isopropyl-1,1-dimethyl-2,3-dihydrophenanthren-4-one	Alpha-1B adrenergic receptor		丹参	Salvia miltiorrhiza Bunge
MOL007036	5,6-dihydroxy-7-isopropyl-1,1-dimethyl-2,3-dihydrophenanthren-4-one	Beta-2 adrenergic receptor		丹参	Salvia miltiorrhiza Bunge
MOL007036	5,6-dihydroxy-7-isopropyl-1,1-dimethyl-2,3-dihydrophenanthren-4-one	DNA topoisomerase II		丹参	Salvia miltiorrhiza Bunge
MOL007036	5,6-dihydroxy-7-isopropyl-1,1-dimethyl-2,3-dihydrophenanthren-4-one	Mu-type opioid receptor		丹参	Salvia miltiorrhiza Bunge
MOL007036	5,6-dihydroxy-7-isopropyl-1,1-dimethyl-2,3-dihydrophenanthren-4-one	Ig gamma-1 chain C region		丹参	Salvia miltiorrhiza Bunge
MOL007036	5,6-dihydroxy-7-isopropyl-1,1-dimethyl-2,3-dihydrophenanthren-4-one	Nuclear receptor coactivator 2		丹参	Salvia miltiorrhiza Bunge
MOL007036	5,6-dihydroxy-7-isopropyl-1,1-dimethyl-2,3-dihydrophenanthren-4-one	Nuclear receptor coactivator 1		丹参	Salvia miltiorrhiza Bunge
MOL007036	5,6-dihydroxy-7-isopropyl-1,1-dimethyl-2,3-dihydrophenanthren-4-one	Calmodulin		丹参	Salvia miltiorrhiza Bunge
MOL007041	2-isopropyl-8-methylphenanthrene-3,4-dione	Prostaglandin G/H synthase 1		丹参	Salvia miltiorrhiza Bunge
MOL007041	2-isopropyl-8-methylphenanthrene-3,4-dione	Dopamine D1 receptor		丹参	Salvia miltiorrhiza Bunge
MOL007041	2-isopropyl-8-methylphenanthrene-3,4-dione	Muscarinic acetylcholine receptor M3		丹参	Salvia miltiorrhiza Bunge
MOL007041	2-isopropyl-8-methylphenanthrene-3,4-dione	Muscarinic acetylcholine receptor M1		丹参	Salvia miltiorrhiza Bunge
MOL007041	2-isopropyl-8-methylphenanthrene-3,4-dione	Estrogen receptor		丹参	Salvia miltiorrhiza Bunge
MOL007041	2-isopropyl-8-methylphenanthrene-3,4-dione	Androgen receptor		丹参	Salvia miltiorrhiza Bunge
MOL007041	2-isopropyl-8-methylphenanthrene-3,4-dione	Sodium channel protein type 5 subunit alpha		丹参	Salvia miltiorrhiza Bunge
MOL007041	2-isopropyl-8-methylphenanthrene-3,4-dione	Peroxisome proliferator activated receptor gamma		丹参	Salvia miltiorrhiza Bunge
MOL007041	2-isopropyl-8-methylphenanthrene-3,4-dione	Muscarinic acetylcholine receptor M5		丹参	Salvia miltiorrhiza Bunge
MOL007041	2-isopropyl-8-methylphenanthrene-3,4-dione	Prostaglandin G/H synthase 2		丹参	Salvia miltiorrhiza Bunge
MOL007041	2-isopropyl-8-methylphenanthrene-3,4-dione	Nitric-oxide synthase, endothelial		丹参	Salvia miltiorrhiza Bunge
MOL007041	2-isopropyl-8-methylphenanthrene-3,4-dione	5-hydroxytryptamine receptor 3A		丹参	Salvia miltiorrhiza Bunge
MOL007041	2-isopropyl-8-methylphenanthrene-3,4-dione	Muscarinic acetylcholine receptor M4		丹参	Salvia miltiorrhiza Bunge
MOL007041	2-isopropyl-8-methylphenanthrene-3,4-dione	Retinoic acid receptor RXR-alpha		丹参	Salvia miltiorrhiza Bunge
MOL007041	2-isopropyl-8-methylphenanthrene-3,4-dione	5-hydroxytryptamine 2A receptor		丹参	Salvia miltiorrhiza Bunge
MOL007041	2-isopropyl-8-methylphenanthrene-3,4-dione	Alpha-1A adrenergic receptor		丹参	Salvia miltiorrhiza Bunge
MOL007041	2-isopropyl-8-methylphenanthrene-3,4-dione	Muscarinic acetylcholine receptor M2		丹参	Salvia miltiorrhiza Bunge
MOL007041	2-isopropyl-8-methylphenanthrene-3,4-dione	Alpha-1B adrenergic receptor		丹参	Salvia miltiorrhiza Bunge
MOL007041	2-isopropyl-8-methylphenanthrene-3,4-dione	Sodium-dependent dopamine transporter		丹参	Salvia miltiorrhiza Bunge
MOL007041	2-isopropyl-8-methylphenanthrene-3,4-dione	Beta-2 adrenergic receptor		丹参	Salvia miltiorrhiza Bunge
MOL007041	2-isopropyl-8-methylphenanthrene-3,4-dione	Alpha-1D adrenergic receptor		丹参	Salvia miltiorrhiza Bunge
MOL007041	2-isopropyl-8-methylphenanthrene-3,4-dione	Sodium-dependent serotonin transporter		丹参	Salvia miltiorrhiza Bunge
MOL007041	2-isopropyl-8-methylphenanthrene-3,4-dione	Mu-type opioid receptor		丹参	Salvia miltiorrhiza Bunge
MOL007041	2-isopropyl-8-methylphenanthrene-3,4-dione	Gamma-aminobutyric acid receptor subunit alpha-1		丹参	Salvia miltiorrhiza Bunge
MOL007041	2-isopropyl-8-methylphenanthrene-3,4-dione	Cell division protein kinase 2		丹参	Salvia miltiorrhiza Bunge
MOL007041	2-isopropyl-8-methylphenanthrene-3,4-dione	Phosphatidylinositol-4,5-bisphosphate 3-kinase catalytic subunit, gamma isoform		丹参	Salvia miltiorrhiza Bunge
MOL007041	2-isopropyl-8-methylphenanthrene-3,4-dione	Neuronal acetylcholine receptor protein, alpha-7 chain		丹参	Salvia miltiorrhiza Bunge
MOL007041	2-isopropyl-8-methylphenanthrene-3,4-dione	mRNA of PKA Catalytic Subunit C-alpha		丹参	Salvia miltiorrhiza Bunge
MOL007041	2-isopropyl-8-methylphenanthrene-3,4-dione	Ig gamma-1 chain C region		丹参	Salvia miltiorrhiza Bunge
MOL007041	2-isopropyl-8-methylphenanthrene-3,4-dione	Proto-oncogene serine/threonine-protein kinase Pim-1		丹参	Salvia miltiorrhiza Bunge
MOL007041	2-isopropyl-8-methylphenanthrene-3,4-dione	Cyclin-A2		丹参	Salvia miltiorrhiza Bunge
MOL007041	2-isopropyl-8-methylphenanthrene-3,4-dione	Nuclear receptor coactivator 2		丹参	Salvia miltiorrhiza Bunge
MOL007041	2-isopropyl-8-methylphenanthrene-3,4-dione	Calmodulin		丹参	Salvia miltiorrhiza Bunge
MOL007045	3α-hydroxytanshinoneⅡa	Thrombin		丹参	Salvia miltiorrhiza Bunge
MOL007045	3α-hydroxytanshinoneⅡa	Muscarinic acetylcholine receptor M1		丹参	Salvia miltiorrhiza Bunge
MOL007045	3α-hydroxytanshinoneⅡa	Sodium channel protein type 5 subunit alpha		丹参	Salvia miltiorrhiza Bunge
MOL007045	3α-hydroxytanshinoneⅡa	Muscarinic acetylcholine receptor M5		丹参	Salvia miltiorrhiza Bunge
MOL007045	3α-hydroxytanshinoneⅡa	Prostaglandin G/H synthase 2		丹参	Salvia miltiorrhiza Bunge
MOL007045	3α-hydroxytanshinoneⅡa	Delta-type opioid receptor		丹参	Salvia miltiorrhiza Bunge
MOL007045	3α-hydroxytanshinoneⅡa	Acetylcholinesterase		丹参	Salvia miltiorrhiza Bunge
MOL007045	3α-hydroxytanshinoneⅡa	Beta-2 adrenergic receptor		丹参	Salvia miltiorrhiza Bunge
MOL007045	3α-hydroxytanshinoneⅡa	Mu-type opioid receptor		丹参	Salvia miltiorrhiza Bunge
MOL007045	3α-hydroxytanshinoneⅡa	Dipeptidyl peptidase IV		丹参	Salvia miltiorrhiza Bunge
MOL007045	3α-hydroxytanshinoneⅡa	Neuronal acetylcholine receptor protein, alpha-7 chain		丹参	Salvia miltiorrhiza Bunge
MOL007045	3α-hydroxytanshinoneⅡa	Trypsin-1		丹参	Salvia miltiorrhiza Bunge
MOL007045	3α-hydroxytanshinoneⅡa	Nuclear receptor coactivator 1		丹参	Salvia miltiorrhiza Bunge
MOL007048	(E)-3-[2-(3,4-dihydroxyphenyl)-7-hydroxy-benzofuran-4-yl]acrylic acid	Prostaglandin G/H synthase 2		丹参	Salvia miltiorrhiza Bunge
MOL007048	(E)-3-[2-(3,4-dihydroxyphenyl)-7-hydroxy-benzofuran-4-yl]acrylic acid	mRNA of Protein-tyrosine phosphatase, non-receptor type 1		丹参	Salvia miltiorrhiza Bunge
MOL007048	(E)-3-[2-(3,4-dihydroxyphenyl)-7-hydroxy-benzofuran-4-yl]acrylic acid	Heat shock protein HSP 90		丹参	Salvia miltiorrhiza Bunge
MOL007049	4-methylenemiltirone	Prostaglandin G/H synthase 1		丹参	Salvia miltiorrhiza Bunge
MOL007049	4-methylenemiltirone	Dopamine D1 receptor		丹参	Salvia miltiorrhiza Bunge
MOL007049	4-methylenemiltirone	Muscarinic acetylcholine receptor M3		丹参	Salvia miltiorrhiza Bunge
MOL007049	4-methylenemiltirone	Muscarinic acetylcholine receptor M1		丹参	Salvia miltiorrhiza Bunge
MOL007049	4-methylenemiltirone	Estrogen receptor		丹参	Salvia miltiorrhiza Bunge
MOL007049	4-methylenemiltirone	Androgen receptor		丹参	Salvia miltiorrhiza Bunge
MOL007049	4-methylenemiltirone	Sodium channel protein type 5 subunit alpha		丹参	Salvia miltiorrhiza Bunge
MOL007049	4-methylenemiltirone	Peroxisome proliferator activated receptor gamma		丹参	Salvia miltiorrhiza Bunge
MOL007049	4-methylenemiltirone	Muscarinic acetylcholine receptor M5		丹参	Salvia miltiorrhiza Bunge
MOL007049	4-methylenemiltirone	Prostaglandin G/H synthase 2		丹参	Salvia miltiorrhiza Bunge
MOL007049	4-methylenemiltirone	Nitric-oxide synthase, endothelial		丹参	Salvia miltiorrhiza Bunge
MOL007049	4-methylenemiltirone	Alpha-2A adrenergic receptor		丹参	Salvia miltiorrhiza Bunge
MOL007049	4-methylenemiltirone	Carbonic anhydrase II		丹参	Salvia miltiorrhiza Bunge
MOL007049	4-methylenemiltirone	Alpha-2C adrenergic receptor		丹参	Salvia miltiorrhiza Bunge
MOL007049	4-methylenemiltirone	Muscarinic acetylcholine receptor M4		丹参	Salvia miltiorrhiza Bunge
MOL007049	4-methylenemiltirone	Retinoic acid receptor RXR-alpha		丹参	Salvia miltiorrhiza Bunge
MOL007049	4-methylenemiltirone	Delta-type opioid receptor		丹参	Salvia miltiorrhiza Bunge
MOL007049	4-methylenemiltirone	5-hydroxytryptamine 2A receptor		丹参	Salvia miltiorrhiza Bunge
MOL007049	4-methylenemiltirone	Alpha-1A adrenergic receptor		丹参	Salvia miltiorrhiza Bunge
MOL007049	4-methylenemiltirone	Muscarinic acetylcholine receptor M2		丹参	Salvia miltiorrhiza Bunge
MOL007049	4-methylenemiltirone	Alpha-1B adrenergic receptor		丹参	Salvia miltiorrhiza Bunge
MOL007049	4-methylenemiltirone	Sodium-dependent dopamine transporter		丹参	Salvia miltiorrhiza Bunge
MOL007049	4-methylenemiltirone	Beta-2 adrenergic receptor		丹参	Salvia miltiorrhiza Bunge
MOL007049	4-methylenemiltirone	Alpha-1D adrenergic receptor		丹参	Salvia miltiorrhiza Bunge
MOL007049	4-methylenemiltirone	DNA topoisomerase II		丹参	Salvia miltiorrhiza Bunge
MOL007049	4-methylenemiltirone	Sodium-dependent serotonin transporter		丹参	Salvia miltiorrhiza Bunge
MOL007049	4-methylenemiltirone	D(2) dopamine receptor		丹参	Salvia miltiorrhiza Bunge
MOL007049	4-methylenemiltirone	Mu-type opioid receptor		丹参	Salvia miltiorrhiza Bunge
MOL007049	4-methylenemiltirone	Gamma-aminobutyric acid receptor subunit alpha-1		丹参	Salvia miltiorrhiza Bunge
MOL007049	4-methylenemiltirone	Neuronal acetylcholine receptor protein, alpha-7 chain		丹参	Salvia miltiorrhiza Bunge
MOL007049	4-methylenemiltirone	mRNA of PKA Catalytic Subunit C-alpha		丹参	Salvia miltiorrhiza Bunge
MOL007049	4-methylenemiltirone	Nuclear receptor coactivator 2		丹参	Salvia miltiorrhiza Bunge
MOL007049	4-methylenemiltirone	Nuclear receptor coactivator 1		丹参	Salvia miltiorrhiza Bunge
MOL007050	2-(4-hydroxy-3-methoxyphenyl)-5-(3-hydroxypropyl)-7-methoxy-3-benzofurancarboxaldehyde	Nitric oxide synthase, inducible		丹参	Salvia miltiorrhiza Bunge
MOL007050	2-(4-hydroxy-3-methoxyphenyl)-5-(3-hydroxypropyl)-7-methoxy-3-benzofurancarboxaldehyde	Thrombin		丹参	Salvia miltiorrhiza Bunge
MOL007050	2-(4-hydroxy-3-methoxyphenyl)-5-(3-hydroxypropyl)-7-methoxy-3-benzofurancarboxaldehyde	Estrogen receptor		丹参	Salvia miltiorrhiza Bunge
MOL007050	2-(4-hydroxy-3-methoxyphenyl)-5-(3-hydroxypropyl)-7-methoxy-3-benzofurancarboxaldehyde	Androgen receptor		丹参	Salvia miltiorrhiza Bunge
MOL007050	2-(4-hydroxy-3-methoxyphenyl)-5-(3-hydroxypropyl)-7-methoxy-3-benzofurancarboxaldehyde	Peroxisome proliferator activated receptor gamma		丹参	Salvia miltiorrhiza Bunge
MOL007050	2-(4-hydroxy-3-methoxyphenyl)-5-(3-hydroxypropyl)-7-methoxy-3-benzofurancarboxaldehyde	Estrogen receptor beta		丹参	Salvia miltiorrhiza Bunge
MOL007050	2-(4-hydroxy-3-methoxyphenyl)-5-(3-hydroxypropyl)-7-methoxy-3-benzofurancarboxaldehyde	Mitogen-activated protein kinase 14		丹参	Salvia miltiorrhiza Bunge
MOL007050	2-(4-hydroxy-3-methoxyphenyl)-5-(3-hydroxypropyl)-7-methoxy-3-benzofurancarboxaldehyde	Glycogen synthase kinase-3 beta		丹参	Salvia miltiorrhiza Bunge
MOL007050	2-(4-hydroxy-3-methoxyphenyl)-5-(3-hydroxypropyl)-7-methoxy-3-benzofurancarboxaldehyde	Heat shock protein HSP 90		丹参	Salvia miltiorrhiza Bunge
MOL007050	2-(4-hydroxy-3-methoxyphenyl)-5-(3-hydroxypropyl)-7-methoxy-3-benzofurancarboxaldehyde	Cell division protein kinase 2		丹参	Salvia miltiorrhiza Bunge
MOL007050	2-(4-hydroxy-3-methoxyphenyl)-5-(3-hydroxypropyl)-7-methoxy-3-benzofurancarboxaldehyde	Proto-oncogene serine/threonine-protein kinase Pim-1		丹参	Salvia miltiorrhiza Bunge
MOL007050	2-(4-hydroxy-3-methoxyphenyl)-5-(3-hydroxypropyl)-7-methoxy-3-benzofurancarboxaldehyde	Cyclin-A2		丹参	Salvia miltiorrhiza Bunge
MOL007058	formyltanshinone	Thrombin		丹参	Salvia miltiorrhiza Bunge
MOL007058	formyltanshinone	Androgen receptor		丹参	Salvia miltiorrhiza Bunge
MOL007058	formyltanshinone	Prostaglandin G/H synthase 2		丹参	Salvia miltiorrhiza Bunge
MOL007058	formyltanshinone	Retinoic acid receptor RXR-alpha		丹参	Salvia miltiorrhiza Bunge
MOL007058	formyltanshinone	Dipeptidyl peptidase IV		丹参	Salvia miltiorrhiza Bunge
MOL007058	formyltanshinone	Phosphatidylinositol-4,5-bisphosphate 3-kinase catalytic subunit, gamma isoform		丹参	Salvia miltiorrhiza Bunge
MOL007058	formyltanshinone	mRNA of PKA Catalytic Subunit C-alpha		丹参	Salvia miltiorrhiza Bunge
MOL007058	formyltanshinone	Nuclear receptor coactivator 1		丹参	Salvia miltiorrhiza Bunge
MOL007059	3-beta-Hydroxymethyllenetanshiquinone	Dopamine D1 receptor		丹参	Salvia miltiorrhiza Bunge
MOL007059	3-beta-Hydroxymethyllenetanshiquinone	Thrombin		丹参	Salvia miltiorrhiza Bunge
MOL007059	3-beta-Hydroxymethyllenetanshiquinone	Muscarinic acetylcholine receptor M1		丹参	Salvia miltiorrhiza Bunge
MOL007059	3-beta-Hydroxymethyllenetanshiquinone	Prostaglandin G/H synthase 2		丹参	Salvia miltiorrhiza Bunge
MOL007059	3-beta-Hydroxymethyllenetanshiquinone	Carbonic anhydrase II		丹参	Salvia miltiorrhiza Bunge
MOL007059	3-beta-Hydroxymethyllenetanshiquinone	Retinoic acid receptor RXR-alpha		丹参	Salvia miltiorrhiza Bunge
MOL007059	3-beta-Hydroxymethyllenetanshiquinone	Delta-type opioid receptor		丹参	Salvia miltiorrhiza Bunge
MOL007059	3-beta-Hydroxymethyllenetanshiquinone	Acetylcholinesterase		丹参	Salvia miltiorrhiza Bunge
MOL007059	3-beta-Hydroxymethyllenetanshiquinone	Alpha-1A adrenergic receptor		丹参	Salvia miltiorrhiza Bunge
MOL007059	3-beta-Hydroxymethyllenetanshiquinone	Beta-2 adrenergic receptor		丹参	Salvia miltiorrhiza Bunge
MOL007059	3-beta-Hydroxymethyllenetanshiquinone	Mu-type opioid receptor		丹参	Salvia miltiorrhiza Bunge
MOL007059	3-beta-Hydroxymethyllenetanshiquinone	Dipeptidyl peptidase IV		丹参	Salvia miltiorrhiza Bunge
MOL007059	3-beta-Hydroxymethyllenetanshiquinone	Heat shock protein HSP 90		丹参	Salvia miltiorrhiza Bunge
MOL007059	3-beta-Hydroxymethyllenetanshiquinone	Neuronal acetylcholine receptor protein, alpha-7 chain		丹参	Salvia miltiorrhiza Bunge
MOL007059	3-beta-Hydroxymethyllenetanshiquinone	Ig gamma-1 chain C region		丹参	Salvia miltiorrhiza Bunge
MOL007059	3-beta-Hydroxymethyllenetanshiquinone	Trypsin-1		丹参	Salvia miltiorrhiza Bunge
MOL007059	3-beta-Hydroxymethyllenetanshiquinone	Nuclear receptor coactivator 1		丹参	Salvia miltiorrhiza Bunge
MOL007061	Methylenetanshinquinone	Dopamine D1 receptor		丹参	Salvia miltiorrhiza Bunge
MOL007061	Methylenetanshinquinone	Muscarinic acetylcholine receptor M3		丹参	Salvia miltiorrhiza Bunge
MOL007061	Methylenetanshinquinone	Thrombin		丹参	Salvia miltiorrhiza Bunge
MOL007061	Methylenetanshinquinone	Muscarinic acetylcholine receptor M1		丹参	Salvia miltiorrhiza Bunge
MOL007061	Methylenetanshinquinone	Sodium channel protein type 5 subunit alpha		丹参	Salvia miltiorrhiza Bunge
MOL007061	Methylenetanshinquinone	Muscarinic acetylcholine receptor M5		丹参	Salvia miltiorrhiza Bunge
MOL007061	Methylenetanshinquinone	Prostaglandin G/H synthase 2		丹参	Salvia miltiorrhiza Bunge
MOL007061	Methylenetanshinquinone	Carbonic anhydrase II		丹参	Salvia miltiorrhiza Bunge
MOL007061	Methylenetanshinquinone	Retinoic acid receptor RXR-alpha		丹参	Salvia miltiorrhiza Bunge
MOL007061	Methylenetanshinquinone	Delta-type opioid receptor		丹参	Salvia miltiorrhiza Bunge
MOL007061	Methylenetanshinquinone	Acetylcholinesterase		丹参	Salvia miltiorrhiza Bunge
MOL007061	Methylenetanshinquinone	5-hydroxytryptamine 2A receptor		丹参	Salvia miltiorrhiza Bunge
MOL007061	Methylenetanshinquinone	Alpha-1A adrenergic receptor		丹参	Salvia miltiorrhiza Bunge
MOL007061	Methylenetanshinquinone	Muscarinic acetylcholine receptor M2		丹参	Salvia miltiorrhiza Bunge
MOL007061	Methylenetanshinquinone	Beta-2 adrenergic receptor		丹参	Salvia miltiorrhiza Bunge
MOL007061	Methylenetanshinquinone	Sodium-dependent serotonin transporter		丹参	Salvia miltiorrhiza Bunge
MOL007061	Methylenetanshinquinone	Mu-type opioid receptor		丹参	Salvia miltiorrhiza Bunge
MOL007061	Methylenetanshinquinone	Gamma-aminobutyric acid receptor subunit alpha-1		丹参	Salvia miltiorrhiza Bunge
MOL007061	Methylenetanshinquinone	Dipeptidyl peptidase IV		丹参	Salvia miltiorrhiza Bunge
MOL007061	Methylenetanshinquinone	Heat shock protein HSP 90		丹参	Salvia miltiorrhiza Bunge
MOL007061	Methylenetanshinquinone	Neuronal acetylcholine receptor protein, alpha-7 chain		丹参	Salvia miltiorrhiza Bunge
MOL007061	Methylenetanshinquinone	Ig gamma-1 chain C region		丹参	Salvia miltiorrhiza Bunge
MOL007061	Methylenetanshinquinone	Trypsin-1		丹参	Salvia miltiorrhiza Bunge
MOL007061	Methylenetanshinquinone	Nuclear receptor coactivator 1		丹参	Salvia miltiorrhiza Bunge
MOL007063	przewalskin a	Mineralocorticoid receptor		丹参	Salvia miltiorrhiza Bunge
MOL007063	przewalskin a	Glucocorticoid receptor		丹参	Salvia miltiorrhiza Bunge
MOL007064	przewalskin b	Prostaglandin G/H synthase 2		丹参	Salvia miltiorrhiza Bunge
MOL007064	przewalskin b	Progesterone receptor		丹参	Salvia miltiorrhiza Bunge
MOL007064	przewalskin b	Mineralocorticoid receptor		丹参	Salvia miltiorrhiza Bunge
MOL007064	przewalskin b	Glucocorticoid receptor		丹参	Salvia miltiorrhiza Bunge
MOL007064	przewalskin b	Nuclear receptor coactivator 2		丹参	Salvia miltiorrhiza Bunge
MOL007064	przewalskin b	Nuclear receptor coactivator 1		丹参	Salvia miltiorrhiza Bunge
MOL007068	Przewaquinone B	Thrombin		丹参	Salvia miltiorrhiza Bunge
MOL007068	Przewaquinone B	Prostaglandin G/H synthase 2		丹参	Salvia miltiorrhiza Bunge
MOL007068	Przewaquinone B	Retinoic acid receptor RXR-alpha		丹参	Salvia miltiorrhiza Bunge
MOL007068	Przewaquinone B	Dipeptidyl peptidase IV		丹参	Salvia miltiorrhiza Bunge
MOL007068	Przewaquinone B	Heat shock protein HSP 90		丹参	Salvia miltiorrhiza Bunge
MOL007068	Przewaquinone B	Phosphatidylinositol-4,5-bisphosphate 3-kinase catalytic subunit, gamma isoform		丹参	Salvia miltiorrhiza Bunge
MOL007068	Przewaquinone B	Ig gamma-1 chain C region		丹参	Salvia miltiorrhiza Bunge
MOL007068	Przewaquinone B	Trypsin-1		丹参	Salvia miltiorrhiza Bunge
MOL007068	Przewaquinone B	Nuclear receptor coactivator 1		丹参	Salvia miltiorrhiza Bunge
MOL007069	przewaquinone c	Prostaglandin G/H synthase 1		丹参	Salvia miltiorrhiza Bunge
MOL007069	przewaquinone c	Dopamine D1 receptor		丹参	Salvia miltiorrhiza Bunge
MOL007069	przewaquinone c	Muscarinic acetylcholine receptor M3		丹参	Salvia miltiorrhiza Bunge
MOL007069	przewaquinone c	Thrombin		丹参	Salvia miltiorrhiza Bunge
MOL007069	przewaquinone c	Muscarinic acetylcholine receptor M1		丹参	Salvia miltiorrhiza Bunge
MOL007069	przewaquinone c	Sodium channel protein type 5 subunit alpha		丹参	Salvia miltiorrhiza Bunge
MOL007069	przewaquinone c	Muscarinic acetylcholine receptor M5		丹参	Salvia miltiorrhiza Bunge
MOL007069	przewaquinone c	Prostaglandin G/H synthase 2		丹参	Salvia miltiorrhiza Bunge
MOL007069	przewaquinone c	Carbonic anhydrase II		丹参	Salvia miltiorrhiza Bunge
MOL007069	przewaquinone c	Muscarinic acetylcholine receptor M4		丹参	Salvia miltiorrhiza Bunge
MOL007069	przewaquinone c	Delta-type opioid receptor		丹参	Salvia miltiorrhiza Bunge
MOL007069	przewaquinone c	Acetylcholinesterase		丹参	Salvia miltiorrhiza Bunge
MOL007069	przewaquinone c	Alpha-1A adrenergic receptor		丹参	Salvia miltiorrhiza Bunge
MOL007069	przewaquinone c	Muscarinic acetylcholine receptor M2		丹参	Salvia miltiorrhiza Bunge
MOL007069	przewaquinone c	Beta-2 adrenergic receptor		丹参	Salvia miltiorrhiza Bunge
MOL007069	przewaquinone c	Mu-type opioid receptor		丹参	Salvia miltiorrhiza Bunge
MOL007069	przewaquinone c	Gamma-aminobutyric acid receptor subunit alpha-1		丹参	Salvia miltiorrhiza Bunge
MOL007069	przewaquinone c	Dipeptidyl peptidase IV		丹参	Salvia miltiorrhiza Bunge
MOL007069	przewaquinone c	Heat shock protein HSP 90		丹参	Salvia miltiorrhiza Bunge
MOL007069	przewaquinone c	Phosphatidylinositol-4,5-bisphosphate 3-kinase catalytic subunit, gamma isoform		丹参	Salvia miltiorrhiza Bunge
MOL007069	przewaquinone c	Neuronal acetylcholine receptor protein, alpha-7 chain		丹参	Salvia miltiorrhiza Bunge
MOL007069	przewaquinone c	Nuclear receptor coactivator 1		丹参	Salvia miltiorrhiza Bunge
MOL007070	(6S,7R)-6,7-dihydroxy-1,6-dimethyl-8,9-dihydro-7H-naphtho[8,7-g]benzofuran-10,11-dione	Thrombin		丹参	Salvia miltiorrhiza Bunge
MOL007070	(6S,7R)-6,7-dihydroxy-1,6-dimethyl-8,9-dihydro-7H-naphtho[8,7-g]benzofuran-10,11-dione	Prostaglandin G/H synthase 2		丹参	Salvia miltiorrhiza Bunge
MOL007070	(6S,7R)-6,7-dihydroxy-1,6-dimethyl-8,9-dihydro-7H-naphtho[8,7-g]benzofuran-10,11-dione	Carbonic anhydrase II		丹参	Salvia miltiorrhiza Bunge
MOL007070	(6S,7R)-6,7-dihydroxy-1,6-dimethyl-8,9-dihydro-7H-naphtho[8,7-g]benzofuran-10,11-dione	Acetylcholinesterase		丹参	Salvia miltiorrhiza Bunge
MOL007070	(6S,7R)-6,7-dihydroxy-1,6-dimethyl-8,9-dihydro-7H-naphtho[8,7-g]benzofuran-10,11-dione	Dipeptidyl peptidase IV		丹参	Salvia miltiorrhiza Bunge
MOL007070	(6S,7R)-6,7-dihydroxy-1,6-dimethyl-8,9-dihydro-7H-naphtho[8,7-g]benzofuran-10,11-dione	Heat shock protein HSP 90		丹参	Salvia miltiorrhiza Bunge
MOL007070	(6S,7R)-6,7-dihydroxy-1,6-dimethyl-8,9-dihydro-7H-naphtho[8,7-g]benzofuran-10,11-dione	Trypsin-1		丹参	Salvia miltiorrhiza Bunge
MOL007070	(6S,7R)-6,7-dihydroxy-1,6-dimethyl-8,9-dihydro-7H-naphtho[8,7-g]benzofuran-10,11-dione	Nuclear receptor coactivator 1		丹参	Salvia miltiorrhiza Bunge
MOL007071	przewaquinone f	Thrombin		丹参	Salvia miltiorrhiza Bunge
MOL007071	przewaquinone f	Prostaglandin G/H synthase 2		丹参	Salvia miltiorrhiza Bunge
MOL007071	przewaquinone f	Dipeptidyl peptidase IV		丹参	Salvia miltiorrhiza Bunge
MOL007071	przewaquinone f	Trypsin-1		丹参	Salvia miltiorrhiza Bunge
MOL007071	przewaquinone f	Nuclear receptor coactivator 1		丹参	Salvia miltiorrhiza Bunge
MOL007077	sclareol	Prostaglandin G/H synthase 2		丹参	Salvia miltiorrhiza Bunge
MOL007079	tanshinaldehyde	Dopamine D1 receptor		丹参	Salvia miltiorrhiza Bunge
MOL007079	tanshinaldehyde	Thrombin		丹参	Salvia miltiorrhiza Bunge
MOL007079	tanshinaldehyde	Muscarinic acetylcholine receptor M1		丹参	Salvia miltiorrhiza Bunge
MOL007079	tanshinaldehyde	Prostaglandin G/H synthase 2		丹参	Salvia miltiorrhiza Bunge
MOL007079	tanshinaldehyde	Delta-type opioid receptor		丹参	Salvia miltiorrhiza Bunge
MOL007079	tanshinaldehyde	Acetylcholinesterase		丹参	Salvia miltiorrhiza Bunge
MOL007079	tanshinaldehyde	5-hydroxytryptamine 2A receptor		丹参	Salvia miltiorrhiza Bunge
MOL007079	tanshinaldehyde	Beta-2 adrenergic receptor		丹参	Salvia miltiorrhiza Bunge
MOL007079	tanshinaldehyde	Mu-type opioid receptor		丹参	Salvia miltiorrhiza Bunge
MOL007079	tanshinaldehyde	Dipeptidyl peptidase IV		丹参	Salvia miltiorrhiza Bunge
MOL007079	tanshinaldehyde	Neuronal acetylcholine receptor protein, alpha-7 chain		丹参	Salvia miltiorrhiza Bunge
MOL007079	tanshinaldehyde	Trypsin-1		丹参	Salvia miltiorrhiza Bunge
MOL007079	tanshinaldehyde	Nuclear receptor coactivator 1		丹参	Salvia miltiorrhiza Bunge
MOL007081	Danshenol B	Prostaglandin G/H synthase 2		丹参	Salvia miltiorrhiza Bunge
MOL007081	Danshenol B	Carbonic anhydrase II		丹参	Salvia miltiorrhiza Bunge
MOL007081	Danshenol B	Progesterone receptor		丹参	Salvia miltiorrhiza Bunge
MOL007081	Danshenol B	DNA topoisomerase II		丹参	Salvia miltiorrhiza Bunge
MOL007081	Danshenol B	Mu-type opioid receptor		丹参	Salvia miltiorrhiza Bunge
MOL007081	Danshenol B	Glucocorticoid receptor		丹参	Salvia miltiorrhiza Bunge
MOL007081	Danshenol B	Heat shock protein HSP 90		丹参	Salvia miltiorrhiza Bunge
MOL007081	Danshenol B	Nuclear receptor coactivator 1		丹参	Salvia miltiorrhiza Bunge
MOL007082	Danshenol A	Prostaglandin G/H synthase 1		丹参	Salvia miltiorrhiza Bunge
MOL007082	Danshenol A	Potassium voltage-gated channel subfamily H member 2		丹参	Salvia miltiorrhiza Bunge
MOL007082	Danshenol A	Sodium channel protein type 5 subunit alpha		丹参	Salvia miltiorrhiza Bunge
MOL007082	Danshenol A	Coagulation factor Xa		丹参	Salvia miltiorrhiza Bunge
MOL007082	Danshenol A	Prostaglandin G/H synthase 2		丹参	Salvia miltiorrhiza Bunge
MOL007082	Danshenol A	Retinoic acid receptor RXR-alpha		丹参	Salvia miltiorrhiza Bunge
MOL007082	Danshenol A	Phosphatidylinositol-4,5-bisphosphate 3-kinase catalytic subunit, gamma isoform		丹参	Salvia miltiorrhiza Bunge
MOL007082	Danshenol A	Nuclear receptor coactivator 1		丹参	Salvia miltiorrhiza Bunge
MOL007082	Danshenol A	Calcium-activated potassium channel subunit alpha 1		丹参	Salvia miltiorrhiza Bunge
MOL007085	Salvilenone	Prostaglandin G/H synthase 1		丹参	Salvia miltiorrhiza Bunge
MOL007085	Salvilenone	Estrogen receptor		丹参	Salvia miltiorrhiza Bunge
MOL007085	Salvilenone	Androgen receptor		丹参	Salvia miltiorrhiza Bunge
MOL007085	Salvilenone	Muscarinic acetylcholine receptor M5		丹参	Salvia miltiorrhiza Bunge
MOL007085	Salvilenone	Prostaglandin G/H synthase 2		丹参	Salvia miltiorrhiza Bunge
MOL007085	Salvilenone	5-hydroxytryptamine receptor 3A		丹参	Salvia miltiorrhiza Bunge
MOL007085	Salvilenone	Estrogen receptor beta		丹参	Salvia miltiorrhiza Bunge
MOL007085	Salvilenone	Proto-oncogene serine/threonine-protein kinase Pim-1		丹参	Salvia miltiorrhiza Bunge
MOL007088	cryptotanshinone	Prostaglandin G/H synthase 1		丹参	Salvia miltiorrhiza Bunge
MOL007088	cryptotanshinone	Dopamine D1 receptor		丹参	Salvia miltiorrhiza Bunge
MOL007088	cryptotanshinone	Muscarinic acetylcholine receptor M3		丹参	Salvia miltiorrhiza Bunge
MOL007088	cryptotanshinone	Muscarinic acetylcholine receptor M1		丹参	Salvia miltiorrhiza Bunge
MOL007088	cryptotanshinone	Sodium channel protein type 5 subunit alpha		丹参	Salvia miltiorrhiza Bunge
MOL007088	cryptotanshinone	Muscarinic acetylcholine receptor M5		丹参	Salvia miltiorrhiza Bunge
MOL007088	cryptotanshinone	Prostaglandin G/H synthase 2		丹参	Salvia miltiorrhiza Bunge
MOL007088	cryptotanshinone	Carbonic anhydrase II		丹参	Salvia miltiorrhiza Bunge
MOL007088	cryptotanshinone	Muscarinic acetylcholine receptor M4		丹参	Salvia miltiorrhiza Bunge
MOL007088	cryptotanshinone	Delta-type opioid receptor		丹参	Salvia miltiorrhiza Bunge
MOL007088	cryptotanshinone	Alpha-1A adrenergic receptor		丹参	Salvia miltiorrhiza Bunge
MOL007088	cryptotanshinone	Muscarinic acetylcholine receptor M2		丹参	Salvia miltiorrhiza Bunge
MOL007088	cryptotanshinone	Alpha-1B adrenergic receptor		丹参	Salvia miltiorrhiza Bunge
MOL007088	cryptotanshinone	Beta-2 adrenergic receptor		丹参	Salvia miltiorrhiza Bunge
MOL007088	cryptotanshinone	Alpha-1D adrenergic receptor		丹参	Salvia miltiorrhiza Bunge
MOL007088	cryptotanshinone	DNA topoisomerase II		丹参	Salvia miltiorrhiza Bunge
MOL007088	cryptotanshinone	Mu-type opioid receptor		丹参	Salvia miltiorrhiza Bunge
MOL007088	cryptotanshinone	Neuronal acetylcholine receptor protein, alpha-7 chain		丹参	Salvia miltiorrhiza Bunge
MOL007088	cryptotanshinone	Nuclear receptor coactivator 2		丹参	Salvia miltiorrhiza Bunge
MOL007088	cryptotanshinone	Nuclear receptor coactivator 1		丹参	Salvia miltiorrhiza Bunge
MOL007088	cryptotanshinone	Progesterone receptor		丹参	Salvia miltiorrhiza Bunge
MOL007088	cryptotanshinone	Gamma-aminobutyric acid receptor subunit alpha-1		丹参	Salvia miltiorrhiza Bunge
MOL007088	cryptotanshinone	Transcription factor p65		丹参	Salvia miltiorrhiza Bunge
MOL007088	cryptotanshinone	Signal transducer and activator of transcription 3		丹参	Salvia miltiorrhiza Bunge
MOL007088	cryptotanshinone	G1/S-specific cyclin-D1		丹参	Salvia miltiorrhiza Bunge
MOL007088	cryptotanshinone	Bcl-2-like protein 1		丹参	Salvia miltiorrhiza Bunge
MOL007088	cryptotanshinone	Tumor necrosis factor		丹参	Salvia miltiorrhiza Bunge
MOL007088	cryptotanshinone	Amyloid beta A4 protein		丹参	Salvia miltiorrhiza Bunge
MOL007088	cryptotanshinone	Endothelin-1		丹参	Salvia miltiorrhiza Bunge
MOL007088	cryptotanshinone	Baculoviral IAP repeat-containing protein 5		丹参	Salvia miltiorrhiza Bunge
MOL007093	dan-shexinkum d	Nitric oxide synthase, inducible		丹参	Salvia miltiorrhiza Bunge
MOL007093	dan-shexinkum d	Prostaglandin G/H synthase 1		丹参	Salvia miltiorrhiza Bunge
MOL007093	dan-shexinkum d	Thrombin		丹参	Salvia miltiorrhiza Bunge
MOL007093	dan-shexinkum d	Potassium voltage-gated channel subfamily H member 2		丹参	Salvia miltiorrhiza Bunge
MOL007093	dan-shexinkum d	Muscarinic acetylcholine receptor M1		丹参	Salvia miltiorrhiza Bunge
MOL007093	dan-shexinkum d	Estrogen receptor		丹参	Salvia miltiorrhiza Bunge
MOL007093	dan-shexinkum d	Androgen receptor		丹参	Salvia miltiorrhiza Bunge
MOL007093	dan-shexinkum d	Sodium channel protein type 5 subunit alpha		丹参	Salvia miltiorrhiza Bunge
MOL007093	dan-shexinkum d	Peroxisome proliferator activated receptor gamma		丹参	Salvia miltiorrhiza Bunge
MOL007093	dan-shexinkum d	Coagulation factor Xa		丹参	Salvia miltiorrhiza Bunge
MOL007093	dan-shexinkum d	Prostaglandin G/H synthase 2		丹参	Salvia miltiorrhiza Bunge
MOL007093	dan-shexinkum d	Carbonic anhydrase II		丹参	Salvia miltiorrhiza Bunge
MOL007093	dan-shexinkum d	Retinoic acid receptor RXR-alpha		丹参	Salvia miltiorrhiza Bunge
MOL007093	dan-shexinkum d	Acetylcholinesterase		丹参	Salvia miltiorrhiza Bunge
MOL007093	dan-shexinkum d	Alpha-1B adrenergic receptor		丹参	Salvia miltiorrhiza Bunge
MOL007093	dan-shexinkum d	Beta-2 adrenergic receptor		丹参	Salvia miltiorrhiza Bunge
MOL007093	dan-shexinkum d	DNA topoisomerase II		丹参	Salvia miltiorrhiza Bunge
MOL007093	dan-shexinkum d	Estrogen receptor beta		丹参	Salvia miltiorrhiza Bunge
MOL007093	dan-shexinkum d	Dipeptidyl peptidase IV		丹参	Salvia miltiorrhiza Bunge
MOL007093	dan-shexinkum d	Glycogen synthase kinase-3 beta		丹参	Salvia miltiorrhiza Bunge
MOL007093	dan-shexinkum d	Cell division protein kinase 2		丹参	Salvia miltiorrhiza Bunge
MOL007093	dan-shexinkum d	Serine/threonine-protein kinase Chk1		丹参	Salvia miltiorrhiza Bunge
MOL007093	dan-shexinkum d	Ig gamma-1 chain C region		丹参	Salvia miltiorrhiza Bunge
MOL007093	dan-shexinkum d	Trypsin-1		丹参	Salvia miltiorrhiza Bunge
MOL007093	dan-shexinkum d	Proto-oncogene serine/threonine-protein kinase Pim-1		丹参	Salvia miltiorrhiza Bunge
MOL007093	dan-shexinkum d	Cyclin-A2		丹参	Salvia miltiorrhiza Bunge
MOL007093	dan-shexinkum d	Nuclear receptor coactivator 2		丹参	Salvia miltiorrhiza Bunge
MOL007093	dan-shexinkum d	Nuclear receptor coactivator 1		丹参	Salvia miltiorrhiza Bunge
MOL007093	dan-shexinkum d	Calmodulin		丹参	Salvia miltiorrhiza Bunge
MOL007094	danshenspiroketallactone	Prostaglandin G/H synthase 1		丹参	Salvia miltiorrhiza Bunge
MOL007094	danshenspiroketallactone	Dopamine D1 receptor		丹参	Salvia miltiorrhiza Bunge
MOL007094	danshenspiroketallactone	Muscarinic acetylcholine receptor M3		丹参	Salvia miltiorrhiza Bunge
MOL007094	danshenspiroketallactone	Thrombin		丹参	Salvia miltiorrhiza Bunge
MOL007094	danshenspiroketallactone	Muscarinic acetylcholine receptor M1		丹参	Salvia miltiorrhiza Bunge
MOL007094	danshenspiroketallactone	Estrogen receptor		丹参	Salvia miltiorrhiza Bunge
MOL007094	danshenspiroketallactone	Sodium channel protein type 5 subunit alpha		丹参	Salvia miltiorrhiza Bunge
MOL007094	danshenspiroketallactone	Muscarinic acetylcholine receptor M5		丹参	Salvia miltiorrhiza Bunge
MOL007094	danshenspiroketallactone	Prostaglandin G/H synthase 2		丹参	Salvia miltiorrhiza Bunge
MOL007094	danshenspiroketallactone	Carbonic anhydrase II		丹参	Salvia miltiorrhiza Bunge
MOL007094	danshenspiroketallactone	Muscarinic acetylcholine receptor M4		丹参	Salvia miltiorrhiza Bunge
MOL007094	danshenspiroketallactone	Retinoic acid receptor RXR-alpha		丹参	Salvia miltiorrhiza Bunge
MOL007094	danshenspiroketallactone	Acetylcholinesterase		丹参	Salvia miltiorrhiza Bunge
MOL007094	danshenspiroketallactone	Alpha-1A adrenergic receptor		丹参	Salvia miltiorrhiza Bunge
MOL007094	danshenspiroketallactone	Muscarinic acetylcholine receptor M2		丹参	Salvia miltiorrhiza Bunge
MOL007094	danshenspiroketallactone	Alpha-1B adrenergic receptor		丹参	Salvia miltiorrhiza Bunge
MOL007094	danshenspiroketallactone	Beta-2 adrenergic receptor		丹参	Salvia miltiorrhiza Bunge
MOL007094	danshenspiroketallactone	Alpha-1D adrenergic receptor		丹参	Salvia miltiorrhiza Bunge
MOL007094	danshenspiroketallactone	Neuronal acetylcholine receptor subunit alpha-2		丹参	Salvia miltiorrhiza Bunge
MOL007094	danshenspiroketallactone	Sodium-dependent serotonin transporter		丹参	Salvia miltiorrhiza Bunge
MOL007094	danshenspiroketallactone	Mu-type opioid receptor		丹参	Salvia miltiorrhiza Bunge
MOL007094	danshenspiroketallactone	Gamma-aminobutyric acid receptor subunit alpha-1		丹参	Salvia miltiorrhiza Bunge
MOL007094	danshenspiroketallactone	Dipeptidyl peptidase IV		丹参	Salvia miltiorrhiza Bunge
MOL007094	danshenspiroketallactone	Heat shock protein HSP 90		丹参	Salvia miltiorrhiza Bunge
MOL007094	danshenspiroketallactone	Neuronal acetylcholine receptor protein, alpha-7 chain		丹参	Salvia miltiorrhiza Bunge
MOL007098	deoxyneocryptotanshinone	Prostaglandin G/H synthase 1		丹参	Salvia miltiorrhiza Bunge
MOL007098	deoxyneocryptotanshinone	Dopamine D1 receptor		丹参	Salvia miltiorrhiza Bunge
MOL007098	deoxyneocryptotanshinone	Muscarinic acetylcholine receptor M3		丹参	Salvia miltiorrhiza Bunge
MOL007098	deoxyneocryptotanshinone	Muscarinic acetylcholine receptor M1		丹参	Salvia miltiorrhiza Bunge
MOL007098	deoxyneocryptotanshinone	Estrogen receptor		丹参	Salvia miltiorrhiza Bunge
MOL007098	deoxyneocryptotanshinone	Androgen receptor		丹参	Salvia miltiorrhiza Bunge
MOL007098	deoxyneocryptotanshinone	Sodium channel protein type 5 subunit alpha		丹参	Salvia miltiorrhiza Bunge
MOL007098	deoxyneocryptotanshinone	Muscarinic acetylcholine receptor M5		丹参	Salvia miltiorrhiza Bunge
MOL007098	deoxyneocryptotanshinone	Prostaglandin G/H synthase 2		丹参	Salvia miltiorrhiza Bunge
MOL007098	deoxyneocryptotanshinone	Nitric-oxide synthase, endothelial		丹参	Salvia miltiorrhiza Bunge
MOL007098	deoxyneocryptotanshinone	Carbonic anhydrase II		丹参	Salvia miltiorrhiza Bunge
MOL007098	deoxyneocryptotanshinone	Muscarinic acetylcholine receptor M4		丹参	Salvia miltiorrhiza Bunge
MOL007098	deoxyneocryptotanshinone	Retinoic acid receptor RXR-alpha		丹参	Salvia miltiorrhiza Bunge
MOL007098	deoxyneocryptotanshinone	Delta-type opioid receptor		丹参	Salvia miltiorrhiza Bunge
MOL007098	deoxyneocryptotanshinone	Alpha-1A adrenergic receptor		丹参	Salvia miltiorrhiza Bunge
MOL007098	deoxyneocryptotanshinone	Muscarinic acetylcholine receptor M2		丹参	Salvia miltiorrhiza Bunge
MOL007098	deoxyneocryptotanshinone	Alpha-1B adrenergic receptor		丹参	Salvia miltiorrhiza Bunge
MOL007098	deoxyneocryptotanshinone	Beta-2 adrenergic receptor		丹参	Salvia miltiorrhiza Bunge
MOL007098	deoxyneocryptotanshinone	Alpha-1D adrenergic receptor		丹参	Salvia miltiorrhiza Bunge
MOL007098	deoxyneocryptotanshinone	DNA topoisomerase II		丹参	Salvia miltiorrhiza Bunge
MOL007098	deoxyneocryptotanshinone	Mu-type opioid receptor		丹参	Salvia miltiorrhiza Bunge
MOL007098	deoxyneocryptotanshinone	Glycogen synthase kinase-3 beta		丹参	Salvia miltiorrhiza Bunge
MOL007098	deoxyneocryptotanshinone	Cell division protein kinase 2		丹参	Salvia miltiorrhiza Bunge
MOL007098	deoxyneocryptotanshinone	Neuronal acetylcholine receptor protein, alpha-7 chain		丹参	Salvia miltiorrhiza Bunge
MOL007098	deoxyneocryptotanshinone	Ig gamma-1 chain C region		丹参	Salvia miltiorrhiza Bunge
MOL007098	deoxyneocryptotanshinone	Proto-oncogene serine/threonine-protein kinase Pim-1		丹参	Salvia miltiorrhiza Bunge
MOL007098	deoxyneocryptotanshinone	Nuclear receptor coactivator 2		丹参	Salvia miltiorrhiza Bunge
MOL007098	deoxyneocryptotanshinone	Nuclear receptor coactivator 1		丹参	Salvia miltiorrhiza Bunge
MOL007100	dihydrotanshinlactone	Nitric oxide synthase, inducible		丹参	Salvia miltiorrhiza Bunge
MOL007100	dihydrotanshinlactone	Prostaglandin G/H synthase 1		丹参	Salvia miltiorrhiza Bunge
MOL007100	dihydrotanshinlactone	Dopamine D1 receptor		丹参	Salvia miltiorrhiza Bunge
MOL007100	dihydrotanshinlactone	Muscarinic acetylcholine receptor M3		丹参	Salvia miltiorrhiza Bunge
MOL007100	dihydrotanshinlactone	Thrombin		丹参	Salvia miltiorrhiza Bunge
MOL007100	dihydrotanshinlactone	Muscarinic acetylcholine receptor M1		丹参	Salvia miltiorrhiza Bunge
MOL007100	dihydrotanshinlactone	Estrogen receptor		丹参	Salvia miltiorrhiza Bunge
MOL007100	dihydrotanshinlactone	Androgen receptor		丹参	Salvia miltiorrhiza Bunge
MOL007100	dihydrotanshinlactone	Sodium channel protein type 5 subunit alpha		丹参	Salvia miltiorrhiza Bunge
MOL007100	dihydrotanshinlactone	Peroxisome proliferator activated receptor gamma		丹参	Salvia miltiorrhiza Bunge
MOL007100	dihydrotanshinlactone	Muscarinic acetylcholine receptor M5		丹参	Salvia miltiorrhiza Bunge
MOL007100	dihydrotanshinlactone	Prostaglandin G/H synthase 2		丹参	Salvia miltiorrhiza Bunge
MOL007100	dihydrotanshinlactone	5-hydroxytryptamine receptor 3A		丹参	Salvia miltiorrhiza Bunge
MOL007100	dihydrotanshinlactone	Carbonic anhydrase II		丹参	Salvia miltiorrhiza Bunge
MOL007100	dihydrotanshinlactone	Retinoic acid receptor RXR-alpha		丹参	Salvia miltiorrhiza Bunge
MOL007100	dihydrotanshinlactone	Acetylcholinesterase		丹参	Salvia miltiorrhiza Bunge
MOL007100	dihydrotanshinlactone	CGMP-inhibited 3',5'-cyclic phosphodiesterase A		丹参	Salvia miltiorrhiza Bunge
MOL007100	dihydrotanshinlactone	5-hydroxytryptamine 2A receptor		丹参	Salvia miltiorrhiza Bunge
MOL007100	dihydrotanshinlactone	Alpha-1A adrenergic receptor		丹参	Salvia miltiorrhiza Bunge
MOL007100	dihydrotanshinlactone	Alpha-1B adrenergic receptor		丹参	Salvia miltiorrhiza Bunge
MOL007100	dihydrotanshinlactone	mRNA of Protein-tyrosine phosphatase, non-receptor type 1		丹参	Salvia miltiorrhiza Bunge
MOL007100	dihydrotanshinlactone	Sodium-dependent dopamine transporter		丹参	Salvia miltiorrhiza Bunge
MOL007100	dihydrotanshinlactone	Beta-2 adrenergic receptor		丹参	Salvia miltiorrhiza Bunge
MOL007100	dihydrotanshinlactone	Alpha-1D adrenergic receptor		丹参	Salvia miltiorrhiza Bunge
MOL007100	dihydrotanshinlactone	Sodium-dependent serotonin transporter		丹参	Salvia miltiorrhiza Bunge
MOL007100	dihydrotanshinlactone	Mu-type opioid receptor		丹参	Salvia miltiorrhiza Bunge
MOL007100	dihydrotanshinlactone	Gamma-aminobutyric acid receptor subunit alpha-1		丹参	Salvia miltiorrhiza Bunge
MOL007100	dihydrotanshinlactone	Dipeptidyl peptidase IV		丹参	Salvia miltiorrhiza Bunge
MOL007100	dihydrotanshinlactone	Glycogen synthase kinase-3 beta		丹参	Salvia miltiorrhiza Bunge
MOL007100	dihydrotanshinlactone	Phosphatidylinositol-4,5-bisphosphate 3-kinase catalytic subunit, gamma isoform		丹参	Salvia miltiorrhiza Bunge
MOL007100	dihydrotanshinlactone	Neuronal acetylcholine receptor protein, alpha-7 chain		丹参	Salvia miltiorrhiza Bunge
MOL007100	dihydrotanshinlactone	mRNA of PKA Catalytic Subunit C-alpha		丹参	Salvia miltiorrhiza Bunge
MOL007100	dihydrotanshinlactone	Ig gamma-1 chain C region		丹参	Salvia miltiorrhiza Bunge
MOL007100	dihydrotanshinlactone	Trypsin-1		丹参	Salvia miltiorrhiza Bunge
MOL007100	dihydrotanshinlactone	Proto-oncogene serine/threonine-protein kinase Pim-1		丹参	Salvia miltiorrhiza Bunge
MOL007100	dihydrotanshinlactone	Cyclin-A2		丹参	Salvia miltiorrhiza Bunge
MOL007101	dihydrotanshinoneⅠ	Prostaglandin G/H synthase 1		丹参	Salvia miltiorrhiza Bunge
MOL007101	dihydrotanshinoneⅠ	Sodium channel protein type 5 subunit alpha		丹参	Salvia miltiorrhiza Bunge
MOL007101	dihydrotanshinoneⅠ	Prostaglandin G/H synthase 2		丹参	Salvia miltiorrhiza Bunge
MOL007101	dihydrotanshinoneⅠ	5-hydroxytryptamine receptor 3A		丹参	Salvia miltiorrhiza Bunge
MOL007101	dihydrotanshinoneⅠ	Retinoic acid receptor RXR-alpha		丹参	Salvia miltiorrhiza Bunge
MOL007101	dihydrotanshinoneⅠ	Alpha-1A adrenergic receptor		丹参	Salvia miltiorrhiza Bunge
MOL007101	dihydrotanshinoneⅠ	Alpha-1B adrenergic receptor		丹参	Salvia miltiorrhiza Bunge
MOL007101	dihydrotanshinoneⅠ	Beta-2 adrenergic receptor		丹参	Salvia miltiorrhiza Bunge
MOL007101	dihydrotanshinoneⅠ	Gamma-aminobutyric acid receptor subunit alpha-1		丹参	Salvia miltiorrhiza Bunge
MOL007101	dihydrotanshinoneⅠ	Heat shock protein HSP 90		丹参	Salvia miltiorrhiza Bunge
MOL007101	dihydrotanshinoneⅠ	Phosphatidylinositol-4,5-bisphosphate 3-kinase catalytic subunit, gamma isoform		丹参	Salvia miltiorrhiza Bunge
MOL007101	dihydrotanshinoneⅠ	Neuronal acetylcholine receptor protein, alpha-7 chain		丹参	Salvia miltiorrhiza Bunge
MOL007101	dihydrotanshinoneⅠ	mRNA of PKA Catalytic Subunit C-alpha		丹参	Salvia miltiorrhiza Bunge
MOL007101	dihydrotanshinoneⅠ	Ig gamma-1 chain C region		丹参	Salvia miltiorrhiza Bunge
MOL007101	dihydrotanshinoneⅠ	Nuclear receptor coactivator 2		丹参	Salvia miltiorrhiza Bunge
MOL007101	dihydrotanshinoneⅠ	Nuclear receptor coactivator 1		丹参	Salvia miltiorrhiza Bunge
MOL007101	dihydrotanshinoneⅠ	Calmodulin		丹参	Salvia miltiorrhiza Bunge
MOL007105	epidanshenspiroketallactone	Prostaglandin G/H synthase 1		丹参	Salvia miltiorrhiza Bunge
MOL007105	epidanshenspiroketallactone	Dopamine D1 receptor		丹参	Salvia miltiorrhiza Bunge
MOL007105	epidanshenspiroketallactone	Muscarinic acetylcholine receptor M3		丹参	Salvia miltiorrhiza Bunge
MOL007105	epidanshenspiroketallactone	Muscarinic acetylcholine receptor M1		丹参	Salvia miltiorrhiza Bunge
MOL007105	epidanshenspiroketallactone	Estrogen receptor		丹参	Salvia miltiorrhiza Bunge
MOL007105	epidanshenspiroketallactone	Sodium channel protein type 5 subunit alpha		丹参	Salvia miltiorrhiza Bunge
MOL007105	epidanshenspiroketallactone	Muscarinic acetylcholine receptor M5		丹参	Salvia miltiorrhiza Bunge
MOL007105	epidanshenspiroketallactone	Prostaglandin G/H synthase 2		丹参	Salvia miltiorrhiza Bunge
MOL007105	epidanshenspiroketallactone	Nitric-oxide synthase, endothelial		丹参	Salvia miltiorrhiza Bunge
MOL007105	epidanshenspiroketallactone	Muscarinic acetylcholine receptor M4		丹参	Salvia miltiorrhiza Bunge
MOL007105	epidanshenspiroketallactone	Retinoic acid receptor RXR-alpha		丹参	Salvia miltiorrhiza Bunge
MOL007105	epidanshenspiroketallactone	Delta-type opioid receptor		丹参	Salvia miltiorrhiza Bunge
MOL007105	epidanshenspiroketallactone	CGMP-inhibited 3',5'-cyclic phosphodiesterase A		丹参	Salvia miltiorrhiza Bunge
MOL007105	epidanshenspiroketallactone	5-hydroxytryptamine 2A receptor		丹参	Salvia miltiorrhiza Bunge
MOL007105	epidanshenspiroketallactone	Alpha-1A adrenergic receptor		丹参	Salvia miltiorrhiza Bunge
MOL007105	epidanshenspiroketallactone	Muscarinic acetylcholine receptor M2		丹参	Salvia miltiorrhiza Bunge
MOL007105	epidanshenspiroketallactone	Alpha-1B adrenergic receptor		丹参	Salvia miltiorrhiza Bunge
MOL007105	epidanshenspiroketallactone	Beta-2 adrenergic receptor		丹参	Salvia miltiorrhiza Bunge
MOL007105	epidanshenspiroketallactone	Alpha-1D adrenergic receptor		丹参	Salvia miltiorrhiza Bunge
MOL007105	epidanshenspiroketallactone	Sodium-dependent serotonin transporter		丹参	Salvia miltiorrhiza Bunge
MOL007105	epidanshenspiroketallactone	Mu-type opioid receptor		丹参	Salvia miltiorrhiza Bunge
MOL007105	epidanshenspiroketallactone	Gamma-aminobutyric acid receptor subunit alpha-1		丹参	Salvia miltiorrhiza Bunge
MOL007105	epidanshenspiroketallactone	Heat shock protein HSP 90		丹参	Salvia miltiorrhiza Bunge
MOL007105	epidanshenspiroketallactone	Cell division protein kinase 2		丹参	Salvia miltiorrhiza Bunge
MOL007105	epidanshenspiroketallactone	Neuronal acetylcholine receptor protein, alpha-7 chain		丹参	Salvia miltiorrhiza Bunge
MOL007105	epidanshenspiroketallactone	Proto-oncogene serine/threonine-protein kinase Pim-1		丹参	Salvia miltiorrhiza Bunge
MOL007107	C09092	Muscarinic acetylcholine receptor M3		丹参	Salvia miltiorrhiza Bunge
MOL007107	C09092	Thrombin		丹参	Salvia miltiorrhiza Bunge
MOL007107	C09092	Muscarinic acetylcholine receptor M1		丹参	Salvia miltiorrhiza Bunge
MOL007107	C09092	Sodium channel protein type 5 subunit alpha		丹参	Salvia miltiorrhiza Bunge
MOL007107	C09092	Carbonic anhydrase II		丹参	Salvia miltiorrhiza Bunge
MOL007107	C09092	Acetylcholinesterase		丹参	Salvia miltiorrhiza Bunge
MOL007107	C09092	Alpha-1A adrenergic receptor		丹参	Salvia miltiorrhiza Bunge
MOL007107	C09092	Muscarinic acetylcholine receptor M2		丹参	Salvia miltiorrhiza Bunge
MOL007107	C09092	Alpha-1B adrenergic receptor		丹参	Salvia miltiorrhiza Bunge
MOL007107	C09092	Beta-2 adrenergic receptor		丹参	Salvia miltiorrhiza Bunge
MOL007107	C09092	Alpha-1D adrenergic receptor		丹参	Salvia miltiorrhiza Bunge
MOL007107	C09092	Mu-type opioid receptor		丹参	Salvia miltiorrhiza Bunge
MOL007108	isocryptotanshi-none	Nitric oxide synthase, inducible		丹参	Salvia miltiorrhiza Bunge
MOL007108	isocryptotanshi-none	Prostaglandin G/H synthase 1		丹参	Salvia miltiorrhiza Bunge
MOL007108	isocryptotanshi-none	Dopamine D1 receptor		丹参	Salvia miltiorrhiza Bunge
MOL007108	isocryptotanshi-none	Muscarinic acetylcholine receptor M3		丹参	Salvia miltiorrhiza Bunge
MOL007108	isocryptotanshi-none	Muscarinic acetylcholine receptor M1		丹参	Salvia miltiorrhiza Bunge
MOL007108	isocryptotanshi-none	Estrogen receptor		丹参	Salvia miltiorrhiza Bunge
MOL007108	isocryptotanshi-none	Androgen receptor		丹参	Salvia miltiorrhiza Bunge
MOL007108	isocryptotanshi-none	Sodium channel protein type 5 subunit alpha		丹参	Salvia miltiorrhiza Bunge
MOL007108	isocryptotanshi-none	Coagulation factor Xa		丹参	Salvia miltiorrhiza Bunge
MOL007108	isocryptotanshi-none	Muscarinic acetylcholine receptor M5		丹参	Salvia miltiorrhiza Bunge
MOL007108	isocryptotanshi-none	Prostaglandin G/H synthase 2		丹参	Salvia miltiorrhiza Bunge
MOL007108	isocryptotanshi-none	Carbonic anhydrase II		丹参	Salvia miltiorrhiza Bunge
MOL007108	isocryptotanshi-none	Muscarinic acetylcholine receptor M4		丹参	Salvia miltiorrhiza Bunge
MOL007108	isocryptotanshi-none	Retinoic acid receptor RXR-alpha		丹参	Salvia miltiorrhiza Bunge
MOL007108	isocryptotanshi-none	Delta-type opioid receptor		丹参	Salvia miltiorrhiza Bunge
MOL007108	isocryptotanshi-none	Acetylcholinesterase		丹参	Salvia miltiorrhiza Bunge
MOL007108	isocryptotanshi-none	Alpha-1A adrenergic receptor		丹参	Salvia miltiorrhiza Bunge
MOL007108	isocryptotanshi-none	Muscarinic acetylcholine receptor M2		丹参	Salvia miltiorrhiza Bunge
MOL007108	isocryptotanshi-none	Alpha-1B adrenergic receptor		丹参	Salvia miltiorrhiza Bunge
MOL007108	isocryptotanshi-none	Beta-2 adrenergic receptor		丹参	Salvia miltiorrhiza Bunge
MOL007108	isocryptotanshi-none	Alpha-1D adrenergic receptor		丹参	Salvia miltiorrhiza Bunge
MOL007108	isocryptotanshi-none	DNA topoisomerase II		丹参	Salvia miltiorrhiza Bunge
MOL007108	isocryptotanshi-none	D(2) dopamine receptor		丹参	Salvia miltiorrhiza Bunge
MOL007108	isocryptotanshi-none	Mu-type opioid receptor		丹参	Salvia miltiorrhiza Bunge
MOL007108	isocryptotanshi-none	Gamma-aminobutyric acid receptor subunit alpha-1		丹参	Salvia miltiorrhiza Bunge
MOL007108	isocryptotanshi-none	Cell division protein kinase 2		丹参	Salvia miltiorrhiza Bunge
MOL007108	isocryptotanshi-none	Neuronal acetylcholine receptor protein, alpha-7 chain		丹参	Salvia miltiorrhiza Bunge
MOL007108	isocryptotanshi-none	Trypsin-1		丹参	Salvia miltiorrhiza Bunge
MOL007108	isocryptotanshi-none	Proto-oncogene serine/threonine-protein kinase Pim-1		丹参	Salvia miltiorrhiza Bunge
MOL007108	isocryptotanshi-none	Nuclear receptor coactivator 2		丹参	Salvia miltiorrhiza Bunge
MOL007108	isocryptotanshi-none	Nuclear receptor coactivator 1		丹参	Salvia miltiorrhiza Bunge
MOL007111	Isotanshinone II	Nitric oxide synthase, inducible		丹参	Salvia miltiorrhiza Bunge
MOL007111	Isotanshinone II	Dopamine D1 receptor		丹参	Salvia miltiorrhiza Bunge
MOL007111	Isotanshinone II	Muscarinic acetylcholine receptor M3		丹参	Salvia miltiorrhiza Bunge
MOL007111	Isotanshinone II	Thrombin		丹参	Salvia miltiorrhiza Bunge
MOL007111	Isotanshinone II	Muscarinic acetylcholine receptor M1		丹参	Salvia miltiorrhiza Bunge
MOL007111	Isotanshinone II	Estrogen receptor		丹参	Salvia miltiorrhiza Bunge
MOL007111	Isotanshinone II	Androgen receptor		丹参	Salvia miltiorrhiza Bunge
MOL007111	Isotanshinone II	Sodium channel protein type 5 subunit alpha		丹参	Salvia miltiorrhiza Bunge
MOL007111	Isotanshinone II	Muscarinic acetylcholine receptor M5		丹参	Salvia miltiorrhiza Bunge
MOL007111	Isotanshinone II	Prostaglandin G/H synthase 2		丹参	Salvia miltiorrhiza Bunge
MOL007111	Isotanshinone II	Retinoic acid receptor RXR-alpha		丹参	Salvia miltiorrhiza Bunge
MOL007111	Isotanshinone II	Delta-type opioid receptor		丹参	Salvia miltiorrhiza Bunge
MOL007111	Isotanshinone II	Acetylcholinesterase		丹参	Salvia miltiorrhiza Bunge
MOL007111	Isotanshinone II	Alpha-1A adrenergic receptor		丹参	Salvia miltiorrhiza Bunge
MOL007111	Isotanshinone II	Muscarinic acetylcholine receptor M2		丹参	Salvia miltiorrhiza Bunge
MOL007111	Isotanshinone II	Beta-2 adrenergic receptor		丹参	Salvia miltiorrhiza Bunge
MOL007111	Isotanshinone II	Mu-type opioid receptor		丹参	Salvia miltiorrhiza Bunge
MOL007111	Isotanshinone II	Estrogen receptor beta		丹参	Salvia miltiorrhiza Bunge
MOL007111	Isotanshinone II	Gamma-aminobutyric acid receptor subunit alpha-1		丹参	Salvia miltiorrhiza Bunge
MOL007111	Isotanshinone II	Dipeptidyl peptidase IV		丹参	Salvia miltiorrhiza Bunge
MOL007111	Isotanshinone II	Glycogen synthase kinase-3 beta		丹参	Salvia miltiorrhiza Bunge
MOL007111	Isotanshinone II	Cell division protein kinase 2		丹参	Salvia miltiorrhiza Bunge
MOL007111	Isotanshinone II	Neuronal acetylcholine receptor protein, alpha-7 chain		丹参	Salvia miltiorrhiza Bunge
MOL007111	Isotanshinone II	Serine/threonine-protein kinase Chk1		丹参	Salvia miltiorrhiza Bunge
MOL007111	Isotanshinone II	Proto-oncogene serine/threonine-protein kinase Pim-1		丹参	Salvia miltiorrhiza Bunge
MOL007111	Isotanshinone II	Cyclin-A2		丹参	Salvia miltiorrhiza Bunge
MOL007115	manool	Nuclear receptor coactivator 2		丹参	Salvia miltiorrhiza Bunge
MOL007119	miltionone Ⅰ	Prostaglandin G/H synthase 1		丹参	Salvia miltiorrhiza Bunge
MOL007119	miltionone Ⅰ	Muscarinic acetylcholine receptor M3		丹参	Salvia miltiorrhiza Bunge
MOL007119	miltionone Ⅰ	Muscarinic acetylcholine receptor M1		丹参	Salvia miltiorrhiza Bunge
MOL007119	miltionone Ⅰ	Estrogen receptor		丹参	Salvia miltiorrhiza Bunge
MOL007119	miltionone Ⅰ	Androgen receptor		丹参	Salvia miltiorrhiza Bunge
MOL007119	miltionone Ⅰ	Sodium channel protein type 5 subunit alpha		丹参	Salvia miltiorrhiza Bunge
MOL007119	miltionone Ⅰ	Coagulation factor Xa		丹参	Salvia miltiorrhiza Bunge
MOL007119	miltionone Ⅰ	Prostaglandin G/H synthase 2		丹参	Salvia miltiorrhiza Bunge
MOL007119	miltionone Ⅰ	Carbonic anhydrase II		丹参	Salvia miltiorrhiza Bunge
MOL007119	miltionone Ⅰ	Retinoic acid receptor RXR-alpha		丹参	Salvia miltiorrhiza Bunge
MOL007119	miltionone Ⅰ	Delta-type opioid receptor		丹参	Salvia miltiorrhiza Bunge
MOL007119	miltionone Ⅰ	5-hydroxytryptamine 2A receptor		丹参	Salvia miltiorrhiza Bunge
MOL007119	miltionone Ⅰ	Alpha-1A adrenergic receptor		丹参	Salvia miltiorrhiza Bunge
MOL007119	miltionone Ⅰ	Muscarinic acetylcholine receptor M2		丹参	Salvia miltiorrhiza Bunge
MOL007119	miltionone Ⅰ	Alpha-1B adrenergic receptor		丹参	Salvia miltiorrhiza Bunge
MOL007119	miltionone Ⅰ	Beta-2 adrenergic receptor		丹参	Salvia miltiorrhiza Bunge
MOL007119	miltionone Ⅰ	DNA topoisomerase II		丹参	Salvia miltiorrhiza Bunge
MOL007119	miltionone Ⅰ	Mu-type opioid receptor		丹参	Salvia miltiorrhiza Bunge
MOL007119	miltionone Ⅰ	Glucocorticoid receptor		丹参	Salvia miltiorrhiza Bunge
MOL007119	miltionone Ⅰ	Glycogen synthase kinase-3 beta		丹参	Salvia miltiorrhiza Bunge
MOL007119	miltionone Ⅰ	Cell division protein kinase 2		丹参	Salvia miltiorrhiza Bunge
MOL007119	miltionone Ⅰ	Beta-lactamase		丹参	Salvia miltiorrhiza Bunge
MOL007119	miltionone Ⅰ	Neuronal acetylcholine receptor protein, alpha-7 chain		丹参	Salvia miltiorrhiza Bunge
MOL007119	miltionone Ⅰ	Ig gamma-1 chain C region		丹参	Salvia miltiorrhiza Bunge
MOL007119	miltionone Ⅰ	Proto-oncogene serine/threonine-protein kinase Pim-1		丹参	Salvia miltiorrhiza Bunge
MOL007119	miltionone Ⅰ	Cyclin-A2		丹参	Salvia miltiorrhiza Bunge
MOL007119	miltionone Ⅰ	Nuclear receptor coactivator 2		丹参	Salvia miltiorrhiza Bunge
MOL007119	miltionone Ⅰ	Nuclear receptor coactivator 1		丹参	Salvia miltiorrhiza Bunge
MOL007120	miltionone Ⅱ	Thrombin		丹参	Salvia miltiorrhiza Bunge
MOL007120	miltionone Ⅱ	Prostaglandin G/H synthase 2		丹参	Salvia miltiorrhiza Bunge
MOL007120	miltionone Ⅱ	Carbonic anhydrase II		丹参	Salvia miltiorrhiza Bunge
MOL007120	miltionone Ⅱ	Acetylcholinesterase		丹参	Salvia miltiorrhiza Bunge
MOL007120	miltionone Ⅱ	Progesterone receptor		丹参	Salvia miltiorrhiza Bunge
MOL007120	miltionone Ⅱ	Glucocorticoid receptor		丹参	Salvia miltiorrhiza Bunge
MOL007120	miltionone Ⅱ	Nuclear receptor coactivator 2		丹参	Salvia miltiorrhiza Bunge
MOL007120	miltionone Ⅱ	Nuclear receptor coactivator 1		丹参	Salvia miltiorrhiza Bunge
MOL007121	miltipolone	Estrogen receptor		丹参	Salvia miltiorrhiza Bunge
MOL007121	miltipolone	Acetylcholinesterase		丹参	Salvia miltiorrhiza Bunge
MOL007122	Miltirone	Prostaglandin G/H synthase 1		丹参	Salvia miltiorrhiza Bunge
MOL007122	Miltirone	Dopamine D1 receptor		丹参	Salvia miltiorrhiza Bunge
MOL007122	Miltirone	Muscarinic acetylcholine receptor M3		丹参	Salvia miltiorrhiza Bunge
MOL007122	Miltirone	Muscarinic acetylcholine receptor M1		丹参	Salvia miltiorrhiza Bunge
MOL007122	Miltirone	Estrogen receptor		丹参	Salvia miltiorrhiza Bunge
MOL007122	Miltirone	Androgen receptor		丹参	Salvia miltiorrhiza Bunge
MOL007122	Miltirone	D(1B) dopamine receptor		丹参	Salvia miltiorrhiza Bunge
MOL007122	Miltirone	Sodium channel protein type 5 subunit alpha		丹参	Salvia miltiorrhiza Bunge
MOL007122	Miltirone	Muscarinic acetylcholine receptor M5		丹参	Salvia miltiorrhiza Bunge
MOL007122	Miltirone	Prostaglandin G/H synthase 2		丹参	Salvia miltiorrhiza Bunge
MOL007122	Miltirone	Nitric-oxide synthase, endothelial		丹参	Salvia miltiorrhiza Bunge
MOL007122	Miltirone	Carbonic anhydrase II		丹参	Salvia miltiorrhiza Bunge
MOL007122	Miltirone	Alpha-2C adrenergic receptor		丹参	Salvia miltiorrhiza Bunge
MOL007122	Miltirone	Muscarinic acetylcholine receptor M4		丹参	Salvia miltiorrhiza Bunge
MOL007122	Miltirone	Retinoic acid receptor RXR-alpha		丹参	Salvia miltiorrhiza Bunge
MOL007122	Miltirone	Delta-type opioid receptor		丹参	Salvia miltiorrhiza Bunge
MOL007122	Miltirone	Alpha-1A adrenergic receptor		丹参	Salvia miltiorrhiza Bunge
MOL007122	Miltirone	Muscarinic acetylcholine receptor M2		丹参	Salvia miltiorrhiza Bunge
MOL007122	Miltirone	Alpha-1B adrenergic receptor		丹参	Salvia miltiorrhiza Bunge
MOL007122	Miltirone	Sodium-dependent dopamine transporter		丹参	Salvia miltiorrhiza Bunge
MOL007122	Miltirone	Beta-2 adrenergic receptor		丹参	Salvia miltiorrhiza Bunge
MOL007122	Miltirone	Alpha-1D adrenergic receptor		丹参	Salvia miltiorrhiza Bunge
MOL007122	Miltirone	DNA topoisomerase II		丹参	Salvia miltiorrhiza Bunge
MOL007122	Miltirone	Mu-type opioid receptor		丹参	Salvia miltiorrhiza Bunge
MOL007122	Miltirone	Neuronal acetylcholine receptor protein, alpha-7 chain		丹参	Salvia miltiorrhiza Bunge
MOL007122	Miltirone	Nuclear receptor coactivator 2		丹参	Salvia miltiorrhiza Bunge
MOL007124	neocryptotanshinone ii	Prostaglandin G/H synthase 1		丹参	Salvia miltiorrhiza Bunge
MOL007124	neocryptotanshinone ii	Dopamine D1 receptor		丹参	Salvia miltiorrhiza Bunge
MOL007124	neocryptotanshinone ii	Muscarinic acetylcholine receptor M3		丹参	Salvia miltiorrhiza Bunge
MOL007124	neocryptotanshinone ii	Muscarinic acetylcholine receptor M1		丹参	Salvia miltiorrhiza Bunge
MOL007124	neocryptotanshinone ii	Estrogen receptor		丹参	Salvia miltiorrhiza Bunge
MOL007124	neocryptotanshinone ii	Androgen receptor		丹参	Salvia miltiorrhiza Bunge
MOL007124	neocryptotanshinone ii	Sodium channel protein type 5 subunit alpha		丹参	Salvia miltiorrhiza Bunge
MOL007124	neocryptotanshinone ii	Prostaglandin G/H synthase 2		丹参	Salvia miltiorrhiza Bunge
MOL007124	neocryptotanshinone ii	Nitric-oxide synthase, endothelial		丹参	Salvia miltiorrhiza Bunge
MOL007124	neocryptotanshinone ii	Carbonic anhydrase II		丹参	Salvia miltiorrhiza Bunge
MOL007124	neocryptotanshinone ii	Muscarinic acetylcholine receptor M4		丹参	Salvia miltiorrhiza Bunge
MOL007124	neocryptotanshinone ii	Retinoic acid receptor RXR-alpha		丹参	Salvia miltiorrhiza Bunge
MOL007124	neocryptotanshinone ii	Delta-type opioid receptor		丹参	Salvia miltiorrhiza Bunge
MOL007124	neocryptotanshinone ii	CGMP-inhibited 3',5'-cyclic phosphodiesterase A		丹参	Salvia miltiorrhiza Bunge
MOL007124	neocryptotanshinone ii	Alpha-1A adrenergic receptor		丹参	Salvia miltiorrhiza Bunge
MOL007124	neocryptotanshinone ii	Muscarinic acetylcholine receptor M2		丹参	Salvia miltiorrhiza Bunge
MOL007124	neocryptotanshinone ii	Alpha-1B adrenergic receptor		丹参	Salvia miltiorrhiza Bunge
MOL007124	neocryptotanshinone ii	Sodium-dependent dopamine transporter		丹参	Salvia miltiorrhiza Bunge
MOL007124	neocryptotanshinone ii	Beta-2 adrenergic receptor		丹参	Salvia miltiorrhiza Bunge
MOL007124	neocryptotanshinone ii	Alpha-1D adrenergic receptor		丹参	Salvia miltiorrhiza Bunge
MOL007124	neocryptotanshinone ii	Sodium-dependent serotonin transporter		丹参	Salvia miltiorrhiza Bunge
MOL007124	neocryptotanshinone ii	Mu-type opioid receptor		丹参	Salvia miltiorrhiza Bunge
MOL007124	neocryptotanshinone ii	Gamma-aminobutyric acid receptor subunit alpha-1		丹参	Salvia miltiorrhiza Bunge
MOL007124	neocryptotanshinone ii	Glycogen synthase kinase-3 beta		丹参	Salvia miltiorrhiza Bunge
MOL007124	neocryptotanshinone ii	Heat shock protein HSP 90		丹参	Salvia miltiorrhiza Bunge
MOL007124	neocryptotanshinone ii	Cell division protein kinase 2		丹参	Salvia miltiorrhiza Bunge
MOL007124	neocryptotanshinone ii	Neuronal acetylcholine receptor protein, alpha-7 chain		丹参	Salvia miltiorrhiza Bunge
MOL007124	neocryptotanshinone ii	Proto-oncogene serine/threonine-protein kinase Pim-1		丹参	Salvia miltiorrhiza Bunge
MOL007124	neocryptotanshinone ii	Cyclin-A2		丹参	Salvia miltiorrhiza Bunge
MOL007125	neocryptotanshinone	Prostaglandin G/H synthase 1		丹参	Salvia miltiorrhiza Bunge
MOL007125	neocryptotanshinone	Muscarinic acetylcholine receptor M3		丹参	Salvia miltiorrhiza Bunge
MOL007125	neocryptotanshinone	Muscarinic acetylcholine receptor M1		丹参	Salvia miltiorrhiza Bunge
MOL007125	neocryptotanshinone	Sodium channel protein type 5 subunit alpha		丹参	Salvia miltiorrhiza Bunge
MOL007125	neocryptotanshinone	Peroxisome proliferator activated receptor gamma		丹参	Salvia miltiorrhiza Bunge
MOL007125	neocryptotanshinone	Prostaglandin G/H synthase 2		丹参	Salvia miltiorrhiza Bunge
MOL007125	neocryptotanshinone	Carbonic anhydrase II		丹参	Salvia miltiorrhiza Bunge
MOL007125	neocryptotanshinone	Alpha-1B adrenergic receptor		丹参	Salvia miltiorrhiza Bunge
MOL007125	neocryptotanshinone	Beta-2 adrenergic receptor		丹参	Salvia miltiorrhiza Bunge
MOL007125	neocryptotanshinone	Alpha-1D adrenergic receptor		丹参	Salvia miltiorrhiza Bunge
MOL007125	neocryptotanshinone	DNA topoisomerase II		丹参	Salvia miltiorrhiza Bunge
MOL007125	neocryptotanshinone	Mu-type opioid receptor		丹参	Salvia miltiorrhiza Bunge
MOL007125	neocryptotanshinone	Neuronal acetylcholine receptor protein, alpha-7 chain		丹参	Salvia miltiorrhiza Bunge
MOL007125	neocryptotanshinone	Ig gamma-1 chain C region		丹参	Salvia miltiorrhiza Bunge
MOL007125	neocryptotanshinone	Nuclear receptor coactivator 2		丹参	Salvia miltiorrhiza Bunge
MOL007125	neocryptotanshinone	Nuclear receptor coactivator 1		丹参	Salvia miltiorrhiza Bunge
MOL007127	1-methyl-8,9-dihydro-7H-naphtho[5,6-g]benzofuran-6,10,11-trione	Prostaglandin G/H synthase 1		丹参	Salvia miltiorrhiza Bunge
MOL007127	1-methyl-8,9-dihydro-7H-naphtho[5,6-g]benzofuran-6,10,11-trione	Dopamine D1 receptor		丹参	Salvia miltiorrhiza Bunge
MOL007127	1-methyl-8,9-dihydro-7H-naphtho[5,6-g]benzofuran-6,10,11-trione	Muscarinic acetylcholine receptor M3		丹参	Salvia miltiorrhiza Bunge
MOL007127	1-methyl-8,9-dihydro-7H-naphtho[5,6-g]benzofuran-6,10,11-trione	Thrombin		丹参	Salvia miltiorrhiza Bunge
MOL007127	1-methyl-8,9-dihydro-7H-naphtho[5,6-g]benzofuran-6,10,11-trione	Sodium channel protein type 5 subunit alpha		丹参	Salvia miltiorrhiza Bunge
MOL007127	1-methyl-8,9-dihydro-7H-naphtho[5,6-g]benzofuran-6,10,11-trione	Muscarinic acetylcholine receptor M5		丹参	Salvia miltiorrhiza Bunge
MOL007127	1-methyl-8,9-dihydro-7H-naphtho[5,6-g]benzofuran-6,10,11-trione	Prostaglandin G/H synthase 2		丹参	Salvia miltiorrhiza Bunge
MOL007127	1-methyl-8,9-dihydro-7H-naphtho[5,6-g]benzofuran-6,10,11-trione	Carbonic anhydrase II		丹参	Salvia miltiorrhiza Bunge
MOL007127	1-methyl-8,9-dihydro-7H-naphtho[5,6-g]benzofuran-6,10,11-trione	Retinoic acid receptor RXR-alpha		丹参	Salvia miltiorrhiza Bunge
MOL007127	1-methyl-8,9-dihydro-7H-naphtho[5,6-g]benzofuran-6,10,11-trione	Acetylcholinesterase		丹参	Salvia miltiorrhiza Bunge
MOL007127	1-methyl-8,9-dihydro-7H-naphtho[5,6-g]benzofuran-6,10,11-trione	Alpha-1A adrenergic receptor		丹参	Salvia miltiorrhiza Bunge
MOL007127	1-methyl-8,9-dihydro-7H-naphtho[5,6-g]benzofuran-6,10,11-trione	Beta-2 adrenergic receptor		丹参	Salvia miltiorrhiza Bunge
MOL007127	1-methyl-8,9-dihydro-7H-naphtho[5,6-g]benzofuran-6,10,11-trione	Mu-type opioid receptor		丹参	Salvia miltiorrhiza Bunge
MOL007127	1-methyl-8,9-dihydro-7H-naphtho[5,6-g]benzofuran-6,10,11-trione	Gamma-aminobutyric acid receptor subunit alpha-1		丹参	Salvia miltiorrhiza Bunge
MOL007127	1-methyl-8,9-dihydro-7H-naphtho[5,6-g]benzofuran-6,10,11-trione	Dipeptidyl peptidase IV		丹参	Salvia miltiorrhiza Bunge
MOL007127	1-methyl-8,9-dihydro-7H-naphtho[5,6-g]benzofuran-6,10,11-trione	Heat shock protein HSP 90		丹参	Salvia miltiorrhiza Bunge
MOL007127	1-methyl-8,9-dihydro-7H-naphtho[5,6-g]benzofuran-6,10,11-trione	Phosphatidylinositol-4,5-bisphosphate 3-kinase catalytic subunit, gamma isoform		丹参	Salvia miltiorrhiza Bunge
MOL007127	1-methyl-8,9-dihydro-7H-naphtho[5,6-g]benzofuran-6,10,11-trione	Neuronal acetylcholine receptor protein, alpha-7 chain		丹参	Salvia miltiorrhiza Bunge
MOL007127	1-methyl-8,9-dihydro-7H-naphtho[5,6-g]benzofuran-6,10,11-trione	Ig gamma-1 chain C region		丹参	Salvia miltiorrhiza Bunge
MOL007127	1-methyl-8,9-dihydro-7H-naphtho[5,6-g]benzofuran-6,10,11-trione	Nuclear receptor coactivator 1		丹参	Salvia miltiorrhiza Bunge
MOL007130	prolithospermic acid	Nitric oxide synthase, inducible		丹参	Salvia miltiorrhiza Bunge
MOL007130	prolithospermic acid	Prostaglandin G/H synthase 1		丹参	Salvia miltiorrhiza Bunge
MOL007130	prolithospermic acid	Thrombin		丹参	Salvia miltiorrhiza Bunge
MOL007130	prolithospermic acid	Estrogen receptor		丹参	Salvia miltiorrhiza Bunge
MOL007130	prolithospermic acid	Androgen receptor		丹参	Salvia miltiorrhiza Bunge
MOL007130	prolithospermic acid	Prostaglandin G/H synthase 2		丹参	Salvia miltiorrhiza Bunge
MOL007130	prolithospermic acid	mRNA of Protein-tyrosine phosphatase, non-receptor type 1		丹参	Salvia miltiorrhiza Bunge
MOL007130	prolithospermic acid	Heat shock protein HSP 90		丹参	Salvia miltiorrhiza Bunge
MOL007130	prolithospermic acid	Trypsin-1		丹参	Salvia miltiorrhiza Bunge
MOL007130	prolithospermic acid	Calmodulin		丹参	Salvia miltiorrhiza Bunge
MOL007132	(2R)-3-(3,4-dihydroxyphenyl)-2-[(Z)-3-(3,4-dihydroxyphenyl)acryloyl]oxy-propionic acid	Thrombin		丹参	Salvia miltiorrhiza Bunge
MOL007132	(2R)-3-(3,4-dihydroxyphenyl)-2-[(Z)-3-(3,4-dihydroxyphenyl)acryloyl]oxy-propionic acid	Estrogen receptor		丹参	Salvia miltiorrhiza Bunge
MOL007132	(2R)-3-(3,4-dihydroxyphenyl)-2-[(Z)-3-(3,4-dihydroxyphenyl)acryloyl]oxy-propionic acid	Androgen receptor		丹参	Salvia miltiorrhiza Bunge
MOL007132	(2R)-3-(3,4-dihydroxyphenyl)-2-[(Z)-3-(3,4-dihydroxyphenyl)acryloyl]oxy-propionic acid	Peroxisome proliferator activated receptor gamma		丹参	Salvia miltiorrhiza Bunge
MOL007132	(2R)-3-(3,4-dihydroxyphenyl)-2-[(Z)-3-(3,4-dihydroxyphenyl)acryloyl]oxy-propionic acid	Prostaglandin G/H synthase 2		丹参	Salvia miltiorrhiza Bunge
MOL007132	(2R)-3-(3,4-dihydroxyphenyl)-2-[(Z)-3-(3,4-dihydroxyphenyl)acryloyl]oxy-propionic acid	Dipeptidyl peptidase IV		丹参	Salvia miltiorrhiza Bunge
MOL007132	(2R)-3-(3,4-dihydroxyphenyl)-2-[(Z)-3-(3,4-dihydroxyphenyl)acryloyl]oxy-propionic acid	Trypsin-1		丹参	Salvia miltiorrhiza Bunge
MOL007132	(2R)-3-(3,4-dihydroxyphenyl)-2-[(Z)-3-(3,4-dihydroxyphenyl)acryloyl]oxy-propionic acid	Cyclin-A2		丹参	Salvia miltiorrhiza Bunge
MOL007141	salvianolic acid g	Prostaglandin G/H synthase 2		丹参	Salvia miltiorrhiza Bunge
MOL007143	salvilenone Ⅰ	Prostaglandin G/H synthase 2		丹参	Salvia miltiorrhiza Bunge
MOL007143	salvilenone Ⅰ	Retinoic acid receptor RXR-alpha		丹参	Salvia miltiorrhiza Bunge
MOL007143	salvilenone Ⅰ	Acetylcholinesterase		丹参	Salvia miltiorrhiza Bunge
MOL007143	salvilenone Ⅰ	Progesterone receptor		丹参	Salvia miltiorrhiza Bunge
MOL007143	salvilenone Ⅰ	mRNA of Protein-tyrosine phosphatase, non-receptor type 1		丹参	Salvia miltiorrhiza Bunge
MOL007143	salvilenone Ⅰ	Glucocorticoid receptor		丹参	Salvia miltiorrhiza Bunge
MOL007143	salvilenone Ⅰ	Nuclear receptor coactivator 2		丹参	Salvia miltiorrhiza Bunge
MOL007143	salvilenone Ⅰ	Nuclear receptor coactivator 1		丹参	Salvia miltiorrhiza Bunge
MOL007145	salviolone	Prostaglandin G/H synthase 1		丹参	Salvia miltiorrhiza Bunge
MOL007145	salviolone	Dopamine D1 receptor		丹参	Salvia miltiorrhiza Bunge
MOL007145	salviolone	Muscarinic acetylcholine receptor M3		丹参	Salvia miltiorrhiza Bunge
MOL007145	salviolone	Thrombin		丹参	Salvia miltiorrhiza Bunge
MOL007145	salviolone	Muscarinic acetylcholine receptor M1		丹参	Salvia miltiorrhiza Bunge
MOL007145	salviolone	D(1B) dopamine receptor		丹参	Salvia miltiorrhiza Bunge
MOL007145	salviolone	Sodium channel protein type 5 subunit alpha		丹参	Salvia miltiorrhiza Bunge
MOL007145	salviolone	Muscarinic acetylcholine receptor M5		丹参	Salvia miltiorrhiza Bunge
MOL007145	salviolone	Prostaglandin G/H synthase 2		丹参	Salvia miltiorrhiza Bunge
MOL007145	salviolone	Alpha-2A adrenergic receptor		丹参	Salvia miltiorrhiza Bunge
MOL007145	salviolone	5-hydroxytryptamine 1A receptor		丹参	Salvia miltiorrhiza Bunge
MOL007145	salviolone	5-hydroxytryptamine receptor 3A		丹参	Salvia miltiorrhiza Bunge
MOL007145	salviolone	Gamma-aminobutyric-acid receptor alpha-2 subunit		丹参	Salvia miltiorrhiza Bunge
MOL007145	salviolone	Muscarinic acetylcholine receptor M4		丹参	Salvia miltiorrhiza Bunge
MOL007145	salviolone	Delta-type opioid receptor		丹参	Salvia miltiorrhiza Bunge
MOL007145	salviolone	Acetylcholinesterase		丹参	Salvia miltiorrhiza Bunge
MOL007145	salviolone	CGMP-inhibited 3',5'-cyclic phosphodiesterase A		丹参	Salvia miltiorrhiza Bunge
MOL007145	salviolone	5-hydroxytryptamine 2A receptor		丹参	Salvia miltiorrhiza Bunge
MOL007145	salviolone	Gamma-aminobutyric-acid receptor alpha-5 subunit		丹参	Salvia miltiorrhiza Bunge
MOL007145	salviolone	Sodium-dependent noradrenaline transporter		丹参	Salvia miltiorrhiza Bunge
MOL007145	salviolone	Alpha-1A adrenergic receptor		丹参	Salvia miltiorrhiza Bunge
MOL007145	salviolone	Gamma-aminobutyric-acid receptor alpha-3 subunit		丹参	Salvia miltiorrhiza Bunge
MOL007145	salviolone	5-hydroxytryptamine 2C receptor		丹参	Salvia miltiorrhiza Bunge
MOL007145	salviolone	Muscarinic acetylcholine receptor M2		丹参	Salvia miltiorrhiza Bunge
MOL007145	salviolone	Alpha-2B adrenergic receptor		丹参	Salvia miltiorrhiza Bunge
MOL007145	salviolone	Alpha-1B adrenergic receptor		丹参	Salvia miltiorrhiza Bunge
MOL007145	salviolone	Sodium-dependent dopamine transporter		丹参	Salvia miltiorrhiza Bunge
MOL007145	salviolone	Beta-2 adrenergic receptor		丹参	Salvia miltiorrhiza Bunge
MOL007145	salviolone	Neuronal acetylcholine receptor subunit alpha-2		丹参	Salvia miltiorrhiza Bunge
MOL007145	salviolone	Sodium-dependent serotonin transporter		丹参	Salvia miltiorrhiza Bunge
MOL007145	salviolone	D(2) dopamine receptor		丹参	Salvia miltiorrhiza Bunge
MOL007145	salviolone	Mu-type opioid receptor		丹参	Salvia miltiorrhiza Bunge
MOL007145	salviolone	Gamma-aminobutyric acid receptor subunit alpha-1		丹参	Salvia miltiorrhiza Bunge
MOL007145	salviolone	5-hydroxytryptamine 1B receptor		丹参	Salvia miltiorrhiza Bunge
MOL007145	salviolone	Neuronal acetylcholine receptor protein, alpha-7 chain		丹参	Salvia miltiorrhiza Bunge
MOL007145	salviolone	Gamma-aminobutyric-acid receptor subunit alpha-6		丹参	Salvia miltiorrhiza Bunge
MOL007145	salviolone	Gamma-aminobutyric acid receptor subunit gamma-3		丹参	Salvia miltiorrhiza Bunge
MOL007145	salviolone	Gamma-aminobutyric acid receptor subunit epsilon		丹参	Salvia miltiorrhiza Bunge
MOL007150	(6S)-6-hydroxy-1-methyl-6-methylol-8,9-dihydro-7H-naphtho[8,7-g]benzofuran-10,11-quinone	Thrombin		丹参	Salvia miltiorrhiza Bunge
MOL007150	(6S)-6-hydroxy-1-methyl-6-methylol-8,9-dihydro-7H-naphtho[8,7-g]benzofuran-10,11-quinone	Prostaglandin G/H synthase 2		丹参	Salvia miltiorrhiza Bunge
MOL007150	(6S)-6-hydroxy-1-methyl-6-methylol-8,9-dihydro-7H-naphtho[8,7-g]benzofuran-10,11-quinone	Carbonic anhydrase II		丹参	Salvia miltiorrhiza Bunge
MOL007150	(6S)-6-hydroxy-1-methyl-6-methylol-8,9-dihydro-7H-naphtho[8,7-g]benzofuran-10,11-quinone	Acetylcholinesterase		丹参	Salvia miltiorrhiza Bunge
MOL007150	(6S)-6-hydroxy-1-methyl-6-methylol-8,9-dihydro-7H-naphtho[8,7-g]benzofuran-10,11-quinone	Dipeptidyl peptidase IV		丹参	Salvia miltiorrhiza Bunge
MOL007150	(6S)-6-hydroxy-1-methyl-6-methylol-8,9-dihydro-7H-naphtho[8,7-g]benzofuran-10,11-quinone	Heat shock protein HSP 90		丹参	Salvia miltiorrhiza Bunge
MOL007150	(6S)-6-hydroxy-1-methyl-6-methylol-8,9-dihydro-7H-naphtho[8,7-g]benzofuran-10,11-quinone	Trypsin-1		丹参	Salvia miltiorrhiza Bunge
MOL007150	(6S)-6-hydroxy-1-methyl-6-methylol-8,9-dihydro-7H-naphtho[8,7-g]benzofuran-10,11-quinone	Nuclear receptor coactivator 1		丹参	Salvia miltiorrhiza Bunge
MOL007151	Tanshindiol B	Thrombin		丹参	Salvia miltiorrhiza Bunge
MOL007151	Tanshindiol B	Prostaglandin G/H synthase 2		丹参	Salvia miltiorrhiza Bunge
MOL007151	Tanshindiol B	Carbonic anhydrase II		丹参	Salvia miltiorrhiza Bunge
MOL007151	Tanshindiol B	Acetylcholinesterase		丹参	Salvia miltiorrhiza Bunge
MOL007151	Tanshindiol B	Dipeptidyl peptidase IV		丹参	Salvia miltiorrhiza Bunge
MOL007151	Tanshindiol B	Heat shock protein HSP 90		丹参	Salvia miltiorrhiza Bunge
MOL007151	Tanshindiol B	Nuclear receptor coactivator 1		丹参	Salvia miltiorrhiza Bunge
MOL007152	Przewaquinone E	Thrombin		丹参	Salvia miltiorrhiza Bunge
MOL007152	Przewaquinone E	Prostaglandin G/H synthase 2		丹参	Salvia miltiorrhiza Bunge
MOL007152	Przewaquinone E	Carbonic anhydrase II		丹参	Salvia miltiorrhiza Bunge
MOL007152	Przewaquinone E	Acetylcholinesterase		丹参	Salvia miltiorrhiza Bunge
MOL007152	Przewaquinone E	Dipeptidyl peptidase IV		丹参	Salvia miltiorrhiza Bunge
MOL007152	Przewaquinone E	Heat shock protein HSP 90		丹参	Salvia miltiorrhiza Bunge
MOL007152	Przewaquinone E	Nuclear receptor coactivator 1		丹参	Salvia miltiorrhiza Bunge
MOL007154	tanshinone iia	Dopamine D1 receptor		丹参	Salvia miltiorrhiza Bunge
MOL007154	tanshinone iia	Muscarinic acetylcholine receptor M3		丹参	Salvia miltiorrhiza Bunge
MOL007154	tanshinone iia	Thrombin		丹参	Salvia miltiorrhiza Bunge
MOL007154	tanshinone iia	Muscarinic acetylcholine receptor M1		丹参	Salvia miltiorrhiza Bunge
MOL007154	tanshinone iia	Sodium channel protein type 5 subunit alpha		丹参	Salvia miltiorrhiza Bunge
MOL007154	tanshinone iia	Muscarinic acetylcholine receptor M5		丹参	Salvia miltiorrhiza Bunge
MOL007154	tanshinone iia	Prostaglandin G/H synthase 2		丹参	Salvia miltiorrhiza Bunge
MOL007154	tanshinone iia	Muscarinic acetylcholine receptor M4		丹参	Salvia miltiorrhiza Bunge
MOL007154	tanshinone iia	Delta-type opioid receptor		丹参	Salvia miltiorrhiza Bunge
MOL007154	tanshinone iia	Acetylcholinesterase		丹参	Salvia miltiorrhiza Bunge
MOL007154	tanshinone iia	Alpha-1A adrenergic receptor		丹参	Salvia miltiorrhiza Bunge
MOL007154	tanshinone iia	Muscarinic acetylcholine receptor M2		丹参	Salvia miltiorrhiza Bunge
MOL007154	tanshinone iia	Beta-2 adrenergic receptor		丹参	Salvia miltiorrhiza Bunge
MOL007154	tanshinone iia	Mu-type opioid receptor		丹参	Salvia miltiorrhiza Bunge
MOL007154	tanshinone iia	Dipeptidyl peptidase IV		丹参	Salvia miltiorrhiza Bunge
MOL007154	tanshinone iia	Neuronal acetylcholine receptor protein, alpha-7 chain		丹参	Salvia miltiorrhiza Bunge
MOL007154	tanshinone iia	Nuclear receptor coactivator 1		丹参	Salvia miltiorrhiza Bunge
MOL007154	tanshinone iia	Retinoic acid receptor RXR-alpha		丹参	Salvia miltiorrhiza Bunge
MOL007154	tanshinone iia	Transcription factor p65		丹参	Salvia miltiorrhiza Bunge
MOL007154	tanshinone iia	Apoptosis regulator Bcl-2		丹参	Salvia miltiorrhiza Bunge
MOL007154	tanshinone iia	Proto-oncogene c-Fos		丹参	Salvia miltiorrhiza Bunge
MOL007154	tanshinone iia	Cyclin-dependent kinase inhibitor 1		丹参	Salvia miltiorrhiza Bunge
MOL007154	tanshinone iia	Matrix metalloproteinase-9		丹参	Salvia miltiorrhiza Bunge
MOL007154	tanshinone iia	Transcription factor AP-1		丹参	Salvia miltiorrhiza Bunge
MOL007154	tanshinone iia	Activator of 90 kDa heat shock protein ATPase homolog 1		丹参	Salvia miltiorrhiza Bunge
MOL007154	tanshinone iia	Caspase-3		丹参	Salvia miltiorrhiza Bunge
MOL007154	tanshinone iia	Cellular tumor antigen p53		丹参	Salvia miltiorrhiza Bunge
MOL007154	tanshinone iia	NF-kappa-B inhibitor alpha		丹参	Salvia miltiorrhiza Bunge
MOL007154	tanshinone iia	Fatty acid synthase		丹参	Salvia miltiorrhiza Bunge
MOL007154	tanshinone iia	Endothelin-1 receptor		丹参	Salvia miltiorrhiza Bunge
MOL007154	tanshinone iia	Endothelin-1		丹参	Salvia miltiorrhiza Bunge
MOL007154	tanshinone iia	Cytochrome P450 3A4		丹参	Salvia miltiorrhiza Bunge
MOL007154	tanshinone iia	Cytochrome P450 1A2		丹参	Salvia miltiorrhiza Bunge
MOL007154	tanshinone iia	Myc proto-oncogene protein		丹参	Salvia miltiorrhiza Bunge
MOL007154	tanshinone iia	Cytochrome P450 1A1		丹参	Salvia miltiorrhiza Bunge
MOL007154	tanshinone iia	Nuclear receptor subfamily 1 group I member 2		丹参	Salvia miltiorrhiza Bunge
MOL007154	tanshinone iia	Nucleophosmin		丹参	Salvia miltiorrhiza Bunge
MOL007154	tanshinone iia	Endothelin-converting enzyme 1		丹参	Salvia miltiorrhiza Bunge
MOL007154	tanshinone iia	Poly [ADP-ribose] polymerase 4		丹参	Salvia miltiorrhiza Bunge
MOL007154	tanshinone iia	Calcitonin receptor		丹参	Salvia miltiorrhiza Bunge
MOL007154	tanshinone iia	Integrin beta-3		丹参	Salvia miltiorrhiza Bunge
MOL007155	(6S)-6-(hydroxymethyl)-1,6-dimethyl-8,9-dihydro-7H-naphtho[8,7-g]benzofuran-10,11-dione	Thrombin		丹参	Salvia miltiorrhiza Bunge
MOL007155	(6S)-6-(hydroxymethyl)-1,6-dimethyl-8,9-dihydro-7H-naphtho[8,7-g]benzofuran-10,11-dione	Muscarinic acetylcholine receptor M1		丹参	Salvia miltiorrhiza Bunge
MOL007155	(6S)-6-(hydroxymethyl)-1,6-dimethyl-8,9-dihydro-7H-naphtho[8,7-g]benzofuran-10,11-dione	Sodium channel protein type 5 subunit alpha		丹参	Salvia miltiorrhiza Bunge
MOL007155	(6S)-6-(hydroxymethyl)-1,6-dimethyl-8,9-dihydro-7H-naphtho[8,7-g]benzofuran-10,11-dione	Prostaglandin G/H synthase 2		丹参	Salvia miltiorrhiza Bunge
MOL007155	(6S)-6-(hydroxymethyl)-1,6-dimethyl-8,9-dihydro-7H-naphtho[8,7-g]benzofuran-10,11-dione	Delta-type opioid receptor		丹参	Salvia miltiorrhiza Bunge
MOL007155	(6S)-6-(hydroxymethyl)-1,6-dimethyl-8,9-dihydro-7H-naphtho[8,7-g]benzofuran-10,11-dione	Acetylcholinesterase		丹参	Salvia miltiorrhiza Bunge
MOL007155	(6S)-6-(hydroxymethyl)-1,6-dimethyl-8,9-dihydro-7H-naphtho[8,7-g]benzofuran-10,11-dione	Alpha-1A adrenergic receptor		丹参	Salvia miltiorrhiza Bunge
MOL007155	(6S)-6-(hydroxymethyl)-1,6-dimethyl-8,9-dihydro-7H-naphtho[8,7-g]benzofuran-10,11-dione	Beta-2 adrenergic receptor		丹参	Salvia miltiorrhiza Bunge
MOL007155	(6S)-6-(hydroxymethyl)-1,6-dimethyl-8,9-dihydro-7H-naphtho[8,7-g]benzofuran-10,11-dione	Mu-type opioid receptor		丹参	Salvia miltiorrhiza Bunge
MOL007155	(6S)-6-(hydroxymethyl)-1,6-dimethyl-8,9-dihydro-7H-naphtho[8,7-g]benzofuran-10,11-dione	Dipeptidyl peptidase IV		丹参	Salvia miltiorrhiza Bunge
MOL007155	(6S)-6-(hydroxymethyl)-1,6-dimethyl-8,9-dihydro-7H-naphtho[8,7-g]benzofuran-10,11-dione	Neuronal acetylcholine receptor protein, alpha-7 chain		丹参	Salvia miltiorrhiza Bunge
MOL007155	(6S)-6-(hydroxymethyl)-1,6-dimethyl-8,9-dihydro-7H-naphtho[8,7-g]benzofuran-10,11-dione	Trypsin-1		丹参	Salvia miltiorrhiza Bunge
MOL007155	(6S)-6-(hydroxymethyl)-1,6-dimethyl-8,9-dihydro-7H-naphtho[8,7-g]benzofuran-10,11-dione	Nuclear receptor coactivator 1		丹参	Salvia miltiorrhiza Bunge
MOL007156	tanshinone Ⅵ	Prostaglandin G/H synthase 1		丹参	Salvia miltiorrhiza Bunge
MOL007156	tanshinone Ⅵ	Estrogen receptor		丹参	Salvia miltiorrhiza Bunge
MOL007156	tanshinone Ⅵ	Androgen receptor		丹参	Salvia miltiorrhiza Bunge
MOL007156	tanshinone Ⅵ	Sodium channel protein type 5 subunit alpha		丹参	Salvia miltiorrhiza Bunge
MOL007156	tanshinone Ⅵ	Peroxisome proliferator activated receptor gamma		丹参	Salvia miltiorrhiza Bunge
MOL007156	tanshinone Ⅵ	Coagulation factor Xa		丹参	Salvia miltiorrhiza Bunge
MOL007156	tanshinone Ⅵ	Prostaglandin G/H synthase 2		丹参	Salvia miltiorrhiza Bunge
MOL007156	tanshinone Ⅵ	Heat shock protein HSP 90		丹参	Salvia miltiorrhiza Bunge
MOL007156	tanshinone Ⅵ	Beta-lactamase		丹参	Salvia miltiorrhiza Bunge
MOL007156	tanshinone Ⅵ	Ig gamma-1 chain C region		丹参	Salvia miltiorrhiza Bunge
MOL007156	tanshinone Ⅵ	Nuclear receptor coactivator 2		丹参	Salvia miltiorrhiza Bunge
MOL007156	tanshinone Ⅵ	Nuclear receptor coactivator 1		丹参	Salvia miltiorrhiza Bunge
MOL007156	tanshinone Ⅵ	Calmodulin		丹参	Salvia miltiorrhiza Bunge
MOL001736	(-)-taxifolin	Prostaglandin G/H synthase 1		桂枝	Neolitsea cassia (L.) Kosterm
MOL001736	(-)-taxifolin	Prostaglandin G/H synthase 2		桂枝	Neolitsea cassia (L.) Kosterm
MOL001736	(-)-taxifolin	Heat shock protein HSP 90		桂枝	Neolitsea cassia (L.) Kosterm
MOL001736	(-)-taxifolin	Phosphatidylinositol-4,5-bisphosphate 3-kinase catalytic		桂枝	Neolitsea cassia (L.) Kosterm
MOL000358	beta-sitosterol	Progesterone receptor		桂枝	Neolitsea cassia (L.) Kosterm
MOL000358	beta-sitosterol	Nuclear receptor coactivator 2		桂枝	Neolitsea cassia (L.) Kosterm
MOL000358	beta-sitosterol	Prostaglandin G/H synthase 1		桂枝	Neolitsea cassia (L.) Kosterm
MOL000358	beta-sitosterol	Prostaglandin G/H synthase 2		桂枝	Neolitsea cassia (L.) Kosterm
MOL000358	beta-sitosterol	Heat shock protein HSP 90		桂枝	Neolitsea cassia (L.) Kosterm
MOL000358	beta-sitosterol	Phosphatidylinositol-4,5-bisphosphate 3-kinase catalytic subunit, gamma isoform		桂枝	Neolitsea cassia (L.) Kosterm
MOL000358	beta-sitosterol	Potassium voltage-gated channel subfamily H member 2		桂枝	Neolitsea cassia (L.) Kosterm
MOL000358	beta-sitosterol	mRNA of PKA Catalytic Subunit C-alpha		桂枝	Neolitsea cassia (L.) Kosterm
MOL000358	beta-sitosterol	Dopamine D1 receptor		桂枝	Neolitsea cassia (L.) Kosterm
MOL000358	beta-sitosterol	Muscarinic acetylcholine receptor M3		桂枝	Neolitsea cassia (L.) Kosterm
MOL000358	beta-sitosterol	Muscarinic acetylcholine receptor M1		桂枝	Neolitsea cassia (L.) Kosterm
MOL000358	beta-sitosterol	Sodium channel protein type 5 subunit alpha		桂枝	Neolitsea cassia (L.) Kosterm
MOL000358	beta-sitosterol	Gamma-aminobutyric-acid receptor alpha-2 subunit		桂枝	Neolitsea cassia (L.) Kosterm
MOL000358	beta-sitosterol	Muscarinic acetylcholine receptor M4		桂枝	Neolitsea cassia (L.) Kosterm
MOL000358	beta-sitosterol	CGMP-inhibited 3',5'-cyclic phosphodiesterase A		桂枝	Neolitsea cassia (L.) Kosterm
MOL000358	beta-sitosterol	5-hydroxytryptamine 2A receptor		桂枝	Neolitsea cassia (L.) Kosterm
MOL000358	beta-sitosterol	Gamma-aminobutyric-acid receptor alpha-5 subunit		桂枝	Neolitsea cassia (L.) Kosterm
MOL000358	beta-sitosterol	Alpha-1A adrenergic receptor		桂枝	Neolitsea cassia (L.) Kosterm
MOL000358	beta-sitosterol	Gamma-aminobutyric-acid receptor alpha-3 subunit		桂枝	Neolitsea cassia (L.) Kosterm
MOL000358	beta-sitosterol	Muscarinic acetylcholine receptor M2		桂枝	Neolitsea cassia (L.) Kosterm
MOL000358	beta-sitosterol	Alpha-1B adrenergic receptor		桂枝	Neolitsea cassia (L.) Kosterm
MOL000358	beta-sitosterol	Beta-2 adrenergic receptor		桂枝	Neolitsea cassia (L.) Kosterm
MOL000358	beta-sitosterol	Neuronal acetylcholine receptor subunit alpha-2		桂枝	Neolitsea cassia (L.) Kosterm
MOL000358	beta-sitosterol	Sodium-dependent serotonin transporter		桂枝	Neolitsea cassia (L.) Kosterm
MOL000358	beta-sitosterol	Mu-type opioid receptor		桂枝	Neolitsea cassia (L.) Kosterm
MOL000358	beta-sitosterol	Gamma-aminobutyric acid receptor subunit alpha-1		桂枝	Neolitsea cassia (L.) Kosterm
MOL000358	beta-sitosterol	Neuronal acetylcholine receptor protein, alpha-7 chain		桂枝	Neolitsea cassia (L.) Kosterm
MOL000358	beta-sitosterol	Cytochrome P450-cam		桂枝	Neolitsea cassia (L.) Kosterm
MOL000358	beta-sitosterol	Apoptosis regulator Bcl-2		桂枝	Neolitsea cassia (L.) Kosterm
MOL000358	beta-sitosterol	Apoptosis regulator BAX		桂枝	Neolitsea cassia (L.) Kosterm
MOL000358	beta-sitosterol	Caspase-9		桂枝	Neolitsea cassia (L.) Kosterm
MOL000358	beta-sitosterol	Transcription factor AP-1		桂枝	Neolitsea cassia (L.) Kosterm
MOL000358	beta-sitosterol	Caspase-3		桂枝	Neolitsea cassia (L.) Kosterm
MOL000358	beta-sitosterol	Caspase-8		桂枝	Neolitsea cassia (L.) Kosterm
MOL000358	beta-sitosterol	Protein kinase C alpha type		桂枝	Neolitsea cassia (L.) Kosterm
MOL000358	beta-sitosterol	Transforming growth factor beta-1		桂枝	Neolitsea cassia (L.) Kosterm
MOL000358	beta-sitosterol	Serum paraoxonase/arylesterase 1		桂枝	Neolitsea cassia (L.) Kosterm
MOL000358	beta-sitosterol	Microtubule-associated protein 2		桂枝	Neolitsea cassia (L.) Kosterm
MOL000359	sitosterol	Progesterone receptor		桂枝	Neolitsea cassia (L.) Kosterm
MOL000359	sitosterol	Nuclear receptor coactivator 2		桂枝	Neolitsea cassia (L.) Kosterm
MOL000359	sitosterol	Mineralocorticoid receptor		桂枝	Neolitsea cassia (L.) Kosterm
MOL002003	(-)-Caryophyllene oxide	Muscarinic acetylcholine receptor M3		桂枝	Neolitsea cassia (L.) Kosterm
MOL002003	(-)-Caryophyllene oxide	Thrombin		桂枝	Neolitsea cassia (L.) Kosterm
MOL002003	(-)-Caryophyllene oxide	Muscarinic acetylcholine receptor M1		桂枝	Neolitsea cassia (L.) Kosterm
MOL002003	(-)-Caryophyllene oxide	Prostaglandin G/H synthase 2		桂枝	Neolitsea cassia (L.) Kosterm
MOL002003	(-)-Caryophyllene oxide	Acetylcholinesterase		桂枝	Neolitsea cassia (L.) Kosterm
MOL002003	(-)-Caryophyllene oxide	Muscarinic acetylcholine receptor M2		桂枝	Neolitsea cassia (L.) Kosterm
MOL002003	(-)-Caryophyllene oxide	Alpha-1B adrenergic receptor		桂枝	Neolitsea cassia (L.) Kosterm
MOL002003	(-)-Caryophyllene oxide	Gamma-aminobutyric acid receptor subunit alpha-1		桂枝	Neolitsea cassia (L.) Kosterm
MOL002003	(-)-Caryophyllene oxide	Dipeptidyl peptidase IV		桂枝	Neolitsea cassia (L.) Kosterm
MOL002003	(-)-Caryophyllene oxide	Gamma-aminobutyric-acid receptor subunit alpha-6		桂枝	Neolitsea cassia (L.) Kosterm
MOL000073	ent-Epicatechin	Prostaglandin G/H synthase 1		桂枝	Neolitsea cassia (L.) Kosterm
MOL000073	ent-Epicatechin	Estrogen receptor		桂枝	Neolitsea cassia (L.) Kosterm
MOL000073	ent-Epicatechin	Prostaglandin G/H synthase 2		桂枝	Neolitsea cassia (L.) Kosterm
MOL000073	ent-Epicatechin	Heat shock protein HSP 90		桂枝	Neolitsea cassia (L.) Kosterm
MOL000073	ent-Epicatechin	Beta-lactamase		桂枝	Neolitsea cassia (L.) Kosterm
MOL000073	ent-Epicatechin	mRNA of PKA Catalytic Subunit C-alpha		桂枝	Neolitsea cassia (L.) Kosterm
MOL004576	taxifolin	Prostaglandin G/H synthase 1		桂枝	Neolitsea cassia (L.) Kosterm
MOL004576	taxifolin	Prostaglandin G/H synthase 2		桂枝	Neolitsea cassia (L.) Kosterm
MOL004576	taxifolin	Heat shock protein HSP 90		桂枝	Neolitsea cassia (L.) Kosterm
MOL004576	taxifolin	Phosphatidylinositol-4,5-bisphosphate 3-kinase catalytic subunit, gamma isoform		桂枝	Neolitsea cassia (L.) Kosterm
MOL004576	taxifolin	Retinoic acid receptor RXR-alpha		桂枝	Neolitsea cassia (L.) Kosterm
MOL004576	taxifolin	Aldose reductase		桂枝	Neolitsea cassia (L.) Kosterm
MOL004576	taxifolin	Transcription factor p65		桂枝	Neolitsea cassia (L.) Kosterm
MOL004576	taxifolin	Metal-binding activator 1		桂枝	Neolitsea cassia (L.) Kosterm
MOL004576	taxifolin	Intercellular adhesion molecule 1		桂枝	Neolitsea cassia (L.) Kosterm
MOL004576	taxifolin	Diacylglycerol O-acyltransferase 2		桂枝	Neolitsea cassia (L.) Kosterm
MOL004576	taxifolin	Microsomal triglyceride transfer protein large subunit		桂枝	Neolitsea cassia (L.) Kosterm
MOL004576	taxifolin	Apolipoprotein B-100		桂枝	Neolitsea cassia (L.) Kosterm
MOL001494	Mandenol	Prostaglandin G/H synthase 1		瓜蒌（皮）	Trichosanthes kirilowii Maxim
MOL001494	Mandenol	Prostaglandin G/H synthase 2		瓜蒌（皮）	Trichosanthes kirilowii Maxim
MOL001494	Mandenol	Nuclear receptor coactivator 2		瓜蒌（皮）	Trichosanthes kirilowii Maxim
MOL002881	Diosmetin	Nitric oxide synthase, inducible		瓜蒌（皮）	Trichosanthes kirilowii Maxim
MOL002881	Diosmetin	Prostaglandin G/H synthase 1		瓜蒌（皮）	Trichosanthes kirilowii Maxim
MOL002881	Diosmetin	Prostaglandin G/H synthase 2		瓜蒌（皮）	Trichosanthes kirilowii Maxim
MOL002881	Diosmetin	Dipeptidyl peptidase IV		瓜蒌（皮）	Trichosanthes kirilowii Maxim
MOL002881	Diosmetin	Heat shock protein HSP 90		瓜蒌（皮）	Trichosanthes kirilowii Maxim
MOL002881	Diosmetin	mRNA of PKA Catalytic Subunit C-alpha		瓜蒌（皮）	Trichosanthes kirilowii Maxim
MOL002881	Diosmetin	Trypsin-1		瓜蒌（皮）	Trichosanthes kirilowii Maxim
MOL002881	Diosmetin	Nuclear receptor coactivator 2		瓜蒌（皮）	Trichosanthes kirilowii Maxim
MOL002881	Diosmetin	Nuclear receptor coactivator 1		瓜蒌（皮）	Trichosanthes kirilowii Maxim
MOL002881	Diosmetin	Calmodulin		瓜蒌（皮）	Trichosanthes kirilowii Maxim
MOL004355	Spinasterol	Progesterone receptor		瓜蒌（皮）	Trichosanthes kirilowii Maxim
MOL004355	Spinasterol	Mineralocorticoid receptor		瓜蒌（皮）	Trichosanthes kirilowii Maxim
MOL004355	Spinasterol	Nuclear receptor coactivator 2		瓜蒌（皮）	Trichosanthes kirilowii Maxim
MOL005530	Hydroxygenkwanin	Nitric oxide synthase, inducible		瓜蒌（皮）	Trichosanthes kirilowii Maxim
MOL005530	Hydroxygenkwanin	Prostaglandin G/H synthase 1		瓜蒌（皮）	Trichosanthes kirilowii Maxim
MOL005530	Hydroxygenkwanin	Prostaglandin G/H synthase 2		瓜蒌（皮）	Trichosanthes kirilowii Maxim
MOL005530	Hydroxygenkwanin	Dipeptidyl peptidase IV		瓜蒌（皮）	Trichosanthes kirilowii Maxim
MOL005530	Hydroxygenkwanin	Heat shock protein HSP 90		瓜蒌（皮）	Trichosanthes kirilowii Maxim
MOL005530	Hydroxygenkwanin	mRNA of PKA Catalytic Subunit C-alpha		瓜蒌（皮）	Trichosanthes kirilowii Maxim
MOL005530	Hydroxygenkwanin	Trypsin-1		瓜蒌（皮）	Trichosanthes kirilowii Maxim
MOL005530	Hydroxygenkwanin	Nuclear receptor coactivator 2		瓜蒌（皮）	Trichosanthes kirilowii Maxim
MOL005530	Hydroxygenkwanin	Calmodulin		瓜蒌（皮）	Trichosanthes kirilowii Maxim
MOL005530	Hydroxygenkwanin	Phosphatidylinositol-4,5-bisphosphate 3-kinase catalytic subunit, gamma isoform		瓜蒌（皮）	Trichosanthes kirilowii Maxim
MOL006756	Schottenol	Progesterone receptor		瓜蒌（皮）	Trichosanthes kirilowii Maxim
MOL006756	Schottenol	Nuclear receptor coactivator 2		瓜蒌（皮）	Trichosanthes kirilowii Maxim
MOL007165	10α-cucurbita-5,24-diene-3β-ol	Progesterone receptor		瓜蒌（皮）	Trichosanthes kirilowii Maxim
MOL007165	10α-cucurbita-5,24-diene-3β-ol	Mineralocorticoid receptor		瓜蒌（皮）	Trichosanthes kirilowii Maxim
MOL007171	5-dehydrokarounidiol	Glucocorticoid receptor		瓜蒌（皮）	Trichosanthes kirilowii Maxim
MOL007172	7-oxo-dihydrokaro-unidiol	Mineralocorticoid receptor		瓜蒌（皮）	Trichosanthes kirilowii Maxim
MOL007179	Linolenic acid ethyl ester	Prostaglandin G/H synthase 1		瓜蒌（皮）	Trichosanthes kirilowii Maxim
MOL007179	Linolenic acid ethyl ester	Prostaglandin G/H synthase 2		瓜蒌（皮）	Trichosanthes kirilowii Maxim
MOL007180	vitamin-e	Coagulation factor Xa		瓜蒌（皮）	Trichosanthes kirilowii Maxim

## Sheet: valid targets of  compounds
MolId	MolName	Target	Symbol		Summary
MOL000211	Mairin	Progesterone receptor	PGR		There were totally 1635 targets of ingredients in KXF, 455 targets in Astragalus mongholicus Bunge,148 targets in Polygonatum kingianum Collett & Hemsl,924 targets in Salvia miltiorrhiza Bunge,73 targets in Neolitsea cassia (L.) Kosterm, and 35 targets in Trichosanthes kirilowii Maxim. Besides, after all targets were standardized in UNIPORT database, 1216 effective targets were obtained.
MOL000239	Jaranol	Nitric oxide synthase, inducible	NOS2
MOL000239	Jaranol	Prostaglandin G/H synthase 1	PTGS1
MOL000239	Jaranol	Androgen receptor	AR
MOL000239	Jaranol	Sodium channel protein type 5 subunit alpha	SCN5A
MOL000239	Jaranol	Prostaglandin G/H synthase 2	PTGS2
MOL000239	Jaranol	Estrogen receptor beta	ESR2
MOL000239	Jaranol	Serine/threonine-protein kinase Chk1	CHEK1
MOL000239	Jaranol	Trypsin-1	PRSS1
MOL000239	Jaranol	Nuclear receptor coactivator 2	NCOA2
MOL000296	hederagenin	Progesterone receptor	PGR
MOL000296	hederagenin	Nuclear receptor coactivator 2	NCOA2
MOL000296	hederagenin	Muscarinic acetylcholine receptor M3	CHRM3
MOL000296	hederagenin	Muscarinic acetylcholine receptor M1	CHRM1
MOL000296	hederagenin	Muscarinic acetylcholine receptor M2	CHRM2
MOL000296	hederagenin	Alpha-1B adrenergic receptor	ADRA1B
MOL000296	hederagenin	Gamma-aminobutyric acid receptor subunit alpha-1	GABRA1
MOL000296	hederagenin	Glutamate receptor 2	GRIA2
MOL000296	hederagenin	Alcohol dehydrogenase 1B	ADH1B
MOL000296	hederagenin	Alcohol dehydrogenase 1C	ADH1C
MOL000296	hederagenin	Lysozyme	LYZ
MOL000296	hederagenin	Prostaglandin G/H synthase 1	PTGS1
MOL000296	hederagenin	Sodium channel protein type 5 subunit alpha	SCN5A
MOL000296	hederagenin	Prostaglandin G/H synthase 2	PTGS2
MOL000296	hederagenin	Retinoic acid receptor RXR-alpha	RXRA
MOL000296	hederagenin	Sodium-dependent noradrenaline transporter	SLC6A2
MOL000033	(3S,8S,9S,10R,13R,14S,17R)-10,13-dimethyl-17-[(2R,5S)-5-propan-2-yloctan-2-yl]-2,3,4,7,8,9,11,12,14,15,16,17-dodecahydro-1H-cyclopenta[a]phenanthren-3-ol	Progesterone receptor	PGR
MOL000354	isorhamnetin	Nitric oxide synthase, inducible	NOS2
MOL000354	isorhamnetin	Prostaglandin G/H synthase 1	PTGS1
MOL000354	isorhamnetin	Estrogen receptor	ESR1
MOL000354	isorhamnetin	Androgen receptor	AR
MOL000354	isorhamnetin	Peroxisome proliferator activated receptor gamma	PPARG
MOL000354	isorhamnetin	Prostaglandin G/H synthase 2	PTGS2
MOL000354	isorhamnetin	Estrogen receptor beta	ESR2
MOL000354	isorhamnetin	Mitogen-activated protein kinase 14	MAPK14
MOL000354	isorhamnetin	Glycogen synthase kinase-3 beta	GSK3B
MOL000354	isorhamnetin	Trypsin-1	PRSS1
MOL000354	isorhamnetin	Cyclin-A2	CCNA2
MOL000354	isorhamnetin	Nuclear receptor coactivator 2	NCOA2
MOL000354	isorhamnetin	Glycogen phosphorylase, muscle form	PYGM
MOL000354	isorhamnetin	Serine/threonine-protein kinase Chk1	CHEK1
MOL000354	isorhamnetin	Aldose reductase	AKR1B1
MOL000354	isorhamnetin	Nuclear receptor coactivator 1	NCOA1
MOL000354	isorhamnetin	Coagulation factor VII	F7
MOL000354	isorhamnetin	Acetylcholinesterase	ACHE
MOL000354	isorhamnetin	Gamma-aminobutyric acid receptor subunit alpha-1	GABRA1
MOL000354	isorhamnetin	Amine oxidase [flavin-containing] B	MAOB
MOL000354	isorhamnetin	Glutamate receptor 2	GRIA2
MOL000354	isorhamnetin	Transcription factor p65	RELA
MOL000354	isorhamnetin	Neutrophil cytosol factor 1	NCF1
MOL000354	isorhamnetin	Oxidized low-density lipoprotein receptor 1	OLR1
MOL000371	3,9-di-O-methylnissolin	Nitric oxide synthase, inducible	NOS2
MOL000371	3,9-di-O-methylnissolin	Prostaglandin G/H synthase 1	PTGS1
MOL000371	3,9-di-O-methylnissolin	Muscarinic acetylcholine receptor M3	CHRM3
MOL000371	3,9-di-O-methylnissolin	Muscarinic acetylcholine receptor M1	CHRM1
MOL000371	3,9-di-O-methylnissolin	Estrogen receptor	ESR1
MOL000371	3,9-di-O-methylnissolin	Beta-1 adrenergic receptor	ADRB1
MOL000371	3,9-di-O-methylnissolin	Sodium channel protein type 5 subunit alpha	SCN5A
MOL000371	3,9-di-O-methylnissolin	Prostaglandin G/H synthase 2	PTGS2
MOL000371	3,9-di-O-methylnissolin	5-hydroxytryptamine receptor 3A	HTR3A
MOL000371	3,9-di-O-methylnissolin	Alpha-2C adrenergic receptor	ADRA2C
MOL000371	3,9-di-O-methylnissolin	Retinoic acid receptor RXR-alpha	RXRA
MOL000371	3,9-di-O-methylnissolin	Acetylcholinesterase	ACHE
MOL000371	3,9-di-O-methylnissolin	Alpha-1B adrenergic receptor	ADRA1B
MOL000371	3,9-di-O-methylnissolin	Beta-2 adrenergic receptor	ADRB2
MOL000371	3,9-di-O-methylnissolin	Alpha-1D adrenergic receptor	ADRA1D
MOL000371	3,9-di-O-methylnissolin	Mu-type opioid receptor	OPRM1
MOL000371	3,9-di-O-methylnissolin	Gamma-aminobutyric acid receptor subunit alpha-1	GABRA1
MOL000371	3,9-di-O-methylnissolin	Trypsin-1	PRSS1
MOL000371	3,9-di-O-methylnissolin	Nuclear receptor coactivator 2	NCOA2
MOL000378	7-O-methylisomucronulatol	Nitric oxide synthase, inducible	NOS2
MOL000378	7-O-methylisomucronulatol	Prostaglandin G/H synthase 1	PTGS1
MOL000378	7-O-methylisomucronulatol	Muscarinic acetylcholine receptor M3	CHRM3
MOL000378	7-O-methylisomucronulatol	Potassium voltage-gated channel subfamily H member 2	KCNH2
MOL000378	7-O-methylisomucronulatol	Muscarinic acetylcholine receptor M1	CHRM1
MOL000378	7-O-methylisomucronulatol	Estrogen receptor	ESR1
MOL000378	7-O-methylisomucronulatol	Androgen receptor	AR
MOL000378	7-O-methylisomucronulatol	Beta-1 adrenergic receptor	ADRB1
MOL000378	7-O-methylisomucronulatol	Sodium channel protein type 5 subunit alpha	SCN5A
MOL000378	7-O-methylisomucronulatol	Peroxisome proliferator activated receptor gamma	PPARG
MOL000378	7-O-methylisomucronulatol	Muscarinic acetylcholine receptor M5	CHRM5
MOL000378	7-O-methylisomucronulatol	Prostaglandin G/H synthase 2	PTGS2
MOL000378	7-O-methylisomucronulatol	Alpha-2C adrenergic receptor	ADRA2C
MOL000378	7-O-methylisomucronulatol	Muscarinic acetylcholine receptor M4	CHRM4
MOL000378	7-O-methylisomucronulatol	Retinoic acid receptor RXR-alpha	RXRA
MOL000378	7-O-methylisomucronulatol	Delta-type opioid receptor	OPRD1
MOL000378	7-O-methylisomucronulatol	Alpha-1A adrenergic receptor	ADRA1A
MOL000378	7-O-methylisomucronulatol	Muscarinic acetylcholine receptor M2	CHRM2
MOL000378	7-O-methylisomucronulatol	Alpha-1B adrenergic receptor	ADRA1B
MOL000378	7-O-methylisomucronulatol	Sodium-dependent dopamine transporter	SLC6A3
MOL000378	7-O-methylisomucronulatol	Beta-2 adrenergic receptor	ADRB2
MOL000378	7-O-methylisomucronulatol	Alpha-1D adrenergic receptor	ADRA1D
MOL000378	7-O-methylisomucronulatol	Sodium-dependent serotonin transporter	SLC6A4
MOL000378	7-O-methylisomucronulatol	Estrogen receptor beta	ESR2
MOL000378	7-O-methylisomucronulatol	Gamma-aminobutyric acid receptor subunit alpha-1	GABRA1
MOL000378	7-O-methylisomucronulatol	Mitogen-activated protein kinase 14	MAPK14
MOL000378	7-O-methylisomucronulatol	Glycogen synthase kinase-3 beta	GSK3B
MOL000378	7-O-methylisomucronulatol	Serine/threonine-protein kinase Chk1	CHEK1
MOL000378	7-O-methylisomucronulatol	Retinoic acid receptor RXR-beta	RXRB
MOL000378	7-O-methylisomucronulatol	Trypsin-1	PRSS1
MOL000378	7-O-methylisomucronulatol	Cyclin-A2	CCNA2
MOL000378	7-O-methylisomucronulatol	Nuclear receptor coactivator 2	NCOA2
MOL000380	(6aR,11aR)-9,10-dimethoxy-6a,11a-dihydro-6H-benzofurano[3,2-c]chromen-3-ol	Nitric oxide synthase, inducible	NOS2
MOL000380	(6aR,11aR)-9,10-dimethoxy-6a,11a-dihydro-6H-benzofurano[3,2-c]chromen-3-ol	Prostaglandin G/H synthase 1	PTGS1
MOL000380	(6aR,11aR)-9,10-dimethoxy-6a,11a-dihydro-6H-benzofurano[3,2-c]chromen-3-ol	Muscarinic acetylcholine receptor M3	CHRM3
MOL000380	(6aR,11aR)-9,10-dimethoxy-6a,11a-dihydro-6H-benzofurano[3,2-c]chromen-3-ol	Muscarinic acetylcholine receptor M1	CHRM1
MOL000380	(6aR,11aR)-9,10-dimethoxy-6a,11a-dihydro-6H-benzofurano[3,2-c]chromen-3-ol	Estrogen receptor	ESR1
MOL000380	(6aR,11aR)-9,10-dimethoxy-6a,11a-dihydro-6H-benzofurano[3,2-c]chromen-3-ol	Sodium channel protein type 5 subunit alpha	SCN5A
MOL000380	(6aR,11aR)-9,10-dimethoxy-6a,11a-dihydro-6H-benzofurano[3,2-c]chromen-3-ol	Prostaglandin G/H synthase 2	PTGS2
MOL000380	(6aR,11aR)-9,10-dimethoxy-6a,11a-dihydro-6H-benzofurano[3,2-c]chromen-3-ol	5-hydroxytryptamine receptor 3A	HTR3A
MOL000380	(6aR,11aR)-9,10-dimethoxy-6a,11a-dihydro-6H-benzofurano[3,2-c]chromen-3-ol	Retinoic acid receptor RXR-alpha	RXRA
MOL000380	(6aR,11aR)-9,10-dimethoxy-6a,11a-dihydro-6H-benzofurano[3,2-c]chromen-3-ol	Acetylcholinesterase	ACHE
MOL000380	(6aR,11aR)-9,10-dimethoxy-6a,11a-dihydro-6H-benzofurano[3,2-c]chromen-3-ol	Alpha-1B adrenergic receptor	ADRA1B
MOL000380	(6aR,11aR)-9,10-dimethoxy-6a,11a-dihydro-6H-benzofurano[3,2-c]chromen-3-ol	Beta-2 adrenergic receptor	ADRB2
MOL000380	(6aR,11aR)-9,10-dimethoxy-6a,11a-dihydro-6H-benzofurano[3,2-c]chromen-3-ol	Alpha-1D adrenergic receptor	ADRA1D
MOL000380	(6aR,11aR)-9,10-dimethoxy-6a,11a-dihydro-6H-benzofurano[3,2-c]chromen-3-ol	Gamma-aminobutyric acid receptor subunit alpha-1	GABRA1
MOL000380	(6aR,11aR)-9,10-dimethoxy-6a,11a-dihydro-6H-benzofurano[3,2-c]chromen-3-ol	Trypsin-1	PRSS1
MOL000380	(6aR,11aR)-9,10-dimethoxy-6a,11a-dihydro-6H-benzofurano[3,2-c]chromen-3-ol	Nuclear receptor coactivator 2	NCOA2
MOL000380	(6aR,11aR)-9,10-dimethoxy-6a,11a-dihydro-6H-benzofurano[3,2-c]chromen-3-ol	Nuclear receptor coactivator 1	NCOA1
MOL000380	(6aR,11aR)-9,10-dimethoxy-6a,11a-dihydro-6H-benzofurano[3,2-c]chromen-3-ol	Muscarinic acetylcholine receptor M4	CHRM4
MOL000387	Bifendate	Prostaglandin G/H synthase 2	PTGS2
MOL000387	Bifendate	Vascular endothelial growth factor receptor 2	KDR
MOL000387	Bifendate	Hepatocyte growth factor receptor	MET
MOL000387	Bifendate	Prostaglandin G/H synthase 1	PTGS1
MOL000392	formononetin	Nitric oxide synthase, inducible	NOS2
MOL000392	formononetin	Prostaglandin G/H synthase 1	PTGS1
MOL000392	formononetin	Muscarinic acetylcholine receptor M1	CHRM1
MOL000392	formononetin	Estrogen receptor	ESR1
MOL000392	formononetin	Androgen receptor	AR
MOL000392	formononetin	Peroxisome proliferator activated receptor gamma	PPARG
MOL000392	formononetin	Prostaglandin G/H synthase 2	PTGS2
MOL000392	formononetin	Retinoic acid receptor RXR-alpha	RXRA
MOL000392	formononetin	Alpha-1A adrenergic receptor	ADRA1A
MOL000392	formononetin	Sodium-dependent dopamine transporter	SLC6A3
MOL000392	formononetin	Beta-2 adrenergic receptor	ADRB2
MOL000392	formononetin	Sodium-dependent serotonin transporter	SLC6A4
MOL000392	formononetin	Estrogen receptor beta	ESR2
MOL000392	formononetin	Mitogen-activated protein kinase 14	MAPK14
MOL000392	formononetin	Glycogen synthase kinase-3 beta	GSK3B
MOL000392	formononetin	Amine oxidase [flavin-containing] B	MAOB
MOL000392	formononetin	Serine/threonine-protein kinase Chk1	CHEK1
MOL000392	formononetin	Trypsin-1	PRSS1
MOL000392	formononetin	Cyclin-A2	CCNA2
MOL000392	formononetin	cAMP-dependent protein kinase inhibitor alpha	PKIA
MOL000392	formononetin	Acetylcholinesterase	ACHE
MOL000392	formononetin	Transcription factor AP-1	JUN
MOL000392	formononetin	Peroxisome proliferator-activated receptor gamma	PPARG
MOL000392	formononetin	Interleukin-4	IL4
MOL000392	formononetin	ATP synthase subunit beta, mitochondrial	ATP5F1B
MOL000392	formononetin	NADH-ubiquinone oxidoreductase chain 6	ND6
MOL000392	formononetin	3 beta-hydroxysteroid dehydrogenase/Delta 5-->4-isomerase type 2	HSD3B2
MOL000392	formononetin	3 beta-hydroxysteroid dehydrogenase/Delta 5-->4-isomerase type 1	HSD3B1
MOL000417	Calycosin	Nitric oxide synthase, inducible	NOS2
MOL000417	Calycosin	Prostaglandin G/H synthase 1	PTGS1
MOL000417	Calycosin	Estrogen receptor	ESR1
MOL000417	Calycosin	Androgen receptor	AR
MOL000417	Calycosin	Peroxisome proliferator activated receptor gamma	PPARG
MOL000417	Calycosin	Prostaglandin G/H synthase 2	PTGS2
MOL000417	Calycosin	Retinoic acid receptor RXR-alpha	RXRA
MOL000417	Calycosin	Estrogen receptor beta	ESR2
MOL000417	Calycosin	Mitogen-activated protein kinase 14	MAPK14
MOL000417	Calycosin	Glycogen synthase kinase-3 beta	GSK3B
MOL000417	Calycosin	Serine/threonine-protein kinase Chk1	CHEK1
MOL000417	Calycosin	Trypsin-1	PRSS1
MOL000417	Calycosin	Cyclin-A2	CCNA2
MOL000417	Calycosin	Nuclear receptor coactivator 2	NCOA2
MOL000417	Calycosin	Beta-2 adrenergic receptor	ADRB2
MOL000422	kaempferol	Nitric oxide synthase, inducible	NOS2
MOL000422	kaempferol	Prostaglandin G/H synthase 1	PTGS1
MOL000422	kaempferol	Androgen receptor	AR
MOL000422	kaempferol	Peroxisome proliferator activated receptor gamma	PPARG
MOL000422	kaempferol	Prostaglandin G/H synthase 2	PTGS2
MOL000422	kaempferol	Nuclear receptor coactivator 2	NCOA2
MOL000422	kaempferol	Trypsin-1	PRSS1
MOL000422	kaempferol	Progesterone receptor	PGR
MOL000422	kaempferol	Muscarinic acetylcholine receptor M1	CHRM1
MOL000422	kaempferol	Acetylcholinesterase	ACHE
MOL000422	kaempferol	Sodium-dependent noradrenaline transporter	SLC6A2
MOL000422	kaempferol	Muscarinic acetylcholine receptor M2	CHRM2
MOL000422	kaempferol	Alpha-1B adrenergic receptor	ADRA1B
MOL000422	kaempferol	Gamma-aminobutyric acid receptor subunit alpha-1	GABRA1
MOL000422	kaempferol	Coagulation factor VII	F7
MOL000422	kaempferol	Transcription factor p65	RELA
MOL000422	kaempferol	Inhibitor of nuclear factor kappa-B kinase subunit beta	IKBKB
MOL000422	kaempferol	RAC-alpha serine/threonine-protein kinase	AKT1
MOL000422	kaempferol	Apoptosis regulator Bcl-2	BCL2
MOL000422	kaempferol	Apoptosis regulator BAX	BAX
MOL000422	kaempferol	Tumor necrosis factor	TNFSF15
MOL000422	kaempferol	Transcription factor AP-1	JUN
MOL000422	kaempferol	Activator of 90 kDa heat shock protein ATPase homolog 1	AHSA1
MOL000422	kaempferol	Caspase-3	CASP3
MOL000422	kaempferol	Mitogen-activated protein kinase 8	MAPK8
MOL000422	kaempferol	Interstitial collagenase	MMP1
MOL000422	kaempferol	Signal transducer and activator of transcription 1-alpha/beta	STAT1
MOL000422	kaempferol	Heme oxygenase 1	HMOX1
MOL000422	kaempferol	Cytochrome P450 3A4	CYP3A4
MOL000422	kaempferol	Cytochrome P450 1A2	CYP1A2
MOL000422	kaempferol	Cytochrome P450 1A1	CYP1A1
MOL000422	kaempferol	Intercellular adhesion molecule 1	ICAM1
MOL000422	kaempferol	E-selectin	SELE
MOL000422	kaempferol	Vascular cell adhesion protein 1	VCAM1
MOL000422	kaempferol	Nuclear receptor subfamily 1 group I member 2	NR1I2
MOL000422	kaempferol	Cytochrome P450 1B1	CYP1B1
MOL000422	kaempferol	Arachidonate 5-lipoxygenase	ALOX5
MOL000422	kaempferol	Hyaluronan synthase 2	HAS2
MOL000422	kaempferol	Glutathione S-transferase P	GSTP1
MOL000422	kaempferol	Aryl hydrocarbon receptor	AHR
MOL000422	kaempferol	26S proteasome non-ATPase regulatory subunit 3	PSMD3
MOL000422	kaempferol	Solute carrier family 2, facilitated glucose transporter member 4	SLC2A4
MOL000422	kaempferol	Nuclear receptor subfamily 1 group I member 3	NR1I3
MOL000422	kaempferol	Insulin receptor	INSR
MOL000422	kaempferol	Type I iodothyronine deiodinase	DIO1
MOL000422	kaempferol	Serine/threonine-protein phosphatase 2B catalytic subunit alpha isoform	PPP3CA
MOL000422	kaempferol	Glutathione S-transferase Mu 1	GSTM1
MOL000422	kaempferol	Glutathione S-transferase Mu 2	GSTM2
MOL000422	kaempferol	Aldo-keto reductase family 1 member C3	AKR1C3
MOL000422	kaempferol	Antileukoproteinase	SLPI
MOL000442	1,7-Dihydroxy-3,9-dimethoxy pterocarpene	Prostaglandin G/H synthase 2	PTGS2
MOL000442	1,7-Dihydroxy-3,9-dimethoxy pterocarpene	Retinoic acid receptor RXR-alpha	RXRA
MOL000442	1,7-Dihydroxy-3,9-dimethoxy pterocarpene	Trypsin-1	PRSS1
MOL000098	quercetin	Prostaglandin G/H synthase 1	PTGS1
MOL000098	quercetin	Androgen receptor	AR
MOL000098	quercetin	Peroxisome proliferator activated receptor gamma	PPARG
MOL000098	quercetin	Prostaglandin G/H synthase 2	PTGS2
MOL000098	quercetin	Nuclear receptor coactivator 2	NCOA2
MOL000098	quercetin	Aldose reductase	AKR1B1
MOL000098	quercetin	Trypsin-1	PRSS1
MOL000098	quercetin	Potassium voltage-gated channel subfamily H member 2	KCNH2
MOL000098	quercetin	Sodium channel protein type 5 subunit alpha	SCN5A
MOL000098	quercetin	Beta-2 adrenergic receptor	ADRB2
MOL000098	quercetin	Stromelysin-1	MMP3
MOL000098	quercetin	Coagulation factor VII	F7
MOL000098	quercetin	Retinoic acid receptor RXR-alpha	RXRA
MOL000098	quercetin	Acetylcholinesterase	ACHE
MOL000098	quercetin	Gamma-aminobutyric acid receptor subunit alpha-1	GABRA1
MOL000098	quercetin	Amine oxidase [flavin-containing] B	MAOB
MOL000098	quercetin	Transcription factor p65	RELA
MOL000098	quercetin	Epidermal growth factor receptor	EGFR
MOL000098	quercetin	RAC-alpha serine/threonine-protein kinase	AKT1
MOL000098	quercetin	Vascular endothelial growth factor A	VEGFA
MOL000098	quercetin	G1/S-specific cyclin-D1	CCND1
MOL000098	quercetin	Apoptosis regulator Bcl-2	BCL2
MOL000098	quercetin	Bcl-2-like protein 1	BCL2L1
MOL000098	quercetin	Proto-oncogene c-Fos	FOS
MOL000098	quercetin	Cyclin-dependent kinase inhibitor 1	CDKN1A
MOL000098	quercetin	Eukaryotic translation initiation factor 6	EIF6
MOL000098	quercetin	Apoptosis regulator BAX	BAX
MOL000098	quercetin	Caspase-9	CASP9
MOL000098	quercetin	Urokinase-type plasminogen activator	PLAU
MOL000098	quercetin	72 kDa type IV collagenase	MMP2
MOL000098	quercetin	Matrix metalloproteinase-9	MMP9
MOL000098	quercetin	Mitogen-activated protein kinase 1	MAPK1
MOL000098	quercetin	Interleukin-10	IL10
MOL000098	quercetin	Pro-epidermal growth factor	EGF
MOL000098	quercetin	Retinoblastoma-associated protein	RB1
MOL000098	quercetin	Tumor necrosis factor	TNFSF15
MOL000098	quercetin	Transcription factor AP-1	JUN
MOL000098	quercetin	Interleukin-6	IL6
MOL000098	quercetin	Activator of 90 kDa heat shock protein ATPase homolog 1	AHSA1
MOL000098	quercetin	Caspase-3	CASP3
MOL000098	quercetin	Cellular tumor antigen p53	TP63
MOL000098	quercetin	ETS domain-containing protein Elk-1	ELK1
MOL000098	quercetin	NF-kappa-B inhibitor alpha	NFKBIA
MOL000098	quercetin	NADPH--cytochrome P450 reductase	POR
MOL000098	quercetin	Ornithine decarboxylase	ODC1
MOL000098	quercetin	Caspase-8	CASP8
MOL000098	quercetin	DNA topoisomerase 1	TOP1
MOL000098	quercetin	RAF proto-oncogene serine/threonine-protein kinase	RAF1
MOL000098	quercetin	Superoxide dismutase [Cu-Zn]	SOD1
MOL000098	quercetin	Protein kinase C alpha type	PRKCA
MOL000098	quercetin	Interstitial collagenase	MMP1
MOL000098	quercetin	Hypoxia-inducible factor 1-alpha	HIF1A
MOL000098	quercetin	Signal transducer and activator of transcription 1-alpha/beta	STAT1
MOL000098	quercetin	Protein CBFA2T1	RUNX1T1
MOL000098	quercetin	Receptor tyrosine-protein kinase erbB-2	ERBB2
MOL000098	quercetin	Peroxisome proliferator-activated receptor gamma	PPARG
MOL000098	quercetin	Acetyl-CoA carboxylase 1	ACACA
MOL000098	quercetin	Heme oxygenase 1	HMOX1
MOL000098	quercetin	Cytochrome P450 3A4	CYP3A4
MOL000098	quercetin	Cytochrome P450 1A2	CYP1A2
MOL000098	quercetin	Caveolin-1	CAV1
MOL000098	quercetin	Myc proto-oncogene protein	MYC
MOL000098	quercetin	Tissue factor	F3
MOL000098	quercetin	Gap junction alpha-1 protein	GJA1
MOL000098	quercetin	Cytochrome P450 1A1	CYP1A1
MOL000098	quercetin	Intercellular adhesion molecule 1	ICAM1
MOL000098	quercetin	Interleukin-1 beta	IL1B
MOL000098	quercetin	C-C motif chemokine 2	CCL2
MOL000098	quercetin	E-selectin	SELE
MOL000098	quercetin	Vascular cell adhesion protein 1	VCAM1
MOL000098	quercetin	Prostaglandin E2 receptor EP3 subtype	PTGER3
MOL000098	quercetin	Interleukin-8	CXCL8
MOL000098	quercetin	Protein kinase C beta type	PRKCB
MOL000098	quercetin	Baculoviral IAP repeat-containing protein 5	BIRC5
MOL000098	quercetin	Dual oxidase 2	DUOX2
MOL000098	quercetin	Nitric oxide synthase, endothelial	NOS3
MOL000098	quercetin	Heat shock protein beta-1	HSPB1
MOL000098	quercetin	Estrogen sulfotransferase	SULT1E1
MOL000098	quercetin	Maltase-glucoamylase, intestinal	MGAM
MOL000098	quercetin	Interleukin-2	IL2
MOL000098	quercetin	Nuclear receptor subfamily 1 group I member 2	NR1I2
MOL000098	quercetin	Cytochrome P450 1B1	CYP1B1
MOL000098	quercetin	G2/mitotic-specific cyclin-B1	CCNB1
MOL000098	quercetin	Tissue-type plasminogen activator	PLAT
MOL000098	quercetin	Thrombomodulin	THBD
MOL000098	quercetin	Plasminogen activator inhibitor 1	SERPINE1
MOL000098	quercetin	Collagen alpha-1(I) chain	COL1A1
MOL000098	quercetin	Interferon gamma	IFNG
MOL000098	quercetin	Arachidonate 5-lipoxygenase	ALOX5
MOL000098	quercetin	Interleukin-1 alpha	IL1A
MOL000098	quercetin	Myeloperoxidase	MPO
MOL000098	quercetin	DNA topoisomerase 2-alpha	TOP2A
MOL000098	quercetin	Neutrophil cytosol factor 1	NCF1
MOL000098	quercetin	ATP-binding cassette sub-family G member 2	ABCG2
MOL000098	quercetin	Hyaluronan synthase 2	HAS2
MOL000098	quercetin	Glutathione S-transferase P	GSTP1
MOL000098	quercetin	Nuclear factor erythroid 2-related factor 2	NFE2L2
MOL000098	quercetin	NAD(P)H dehydrogenase [quinone] 1	NQO1
MOL000098	quercetin	Poly [ADP-ribose] polymerase 1	PARP1
MOL000098	quercetin	Aryl hydrocarbon receptor	AHR
MOL000098	quercetin	26S proteasome non-ATPase regulatory subunit 3	PSMD3
MOL000098	quercetin	Solute carrier family 2, facilitated glucose transporter member 4	SLC2A4
MOL000098	quercetin	Collagen alpha-1(III) chain	COL3A1
MOL000098	quercetin	C-X-C motif chemokine 11	CXCL11
MOL000098	quercetin	C-X-C motif chemokine 2	CXCL2
MOL000098	quercetin	DDB1- and CUL4-associated factor 5	DCAF5
MOL000098	quercetin	Nuclear receptor subfamily 1 group I member 3	NR1I3
MOL000098	quercetin	Serine/threonine-protein kinase Chk2	CHEK2
MOL000098	quercetin	Insulin receptor	INSR
MOL000098	quercetin	Claudin-4	CLDN4
MOL000098	quercetin	Peroxisome proliferator-activated receptor alpha	PPARA
MOL000098	quercetin	Peroxisome proliferator-activated receptor delta	PPARD
MOL000098	quercetin	Heat shock factor protein 1	HSF1
MOL000098	quercetin	C-reactive protein	CRP
MOL000098	quercetin	C-X-C motif chemokine 10	CXCL10
MOL000098	quercetin	Inhibitor of nuclear factor kappa-B kinase subunit alpha	CHUK
MOL000098	quercetin	Osteopontin	SPP1
MOL000098	quercetin	Runt-related transcription factor 2	RUNX2
MOL000098	quercetin	Ras association domain-containing protein 1	RASSF1
MOL000098	quercetin	Transcription factor E2F1	E2F1
MOL000098	quercetin	Transcription factor E2F2	E2F2
MOL000098	quercetin	Prostatic acid phosphatase	ACPP
MOL000098	quercetin	Cathepsin D	CTSD
MOL000098	quercetin	Insulin-like growth factor-binding protein 3	IGFBP3
MOL000098	quercetin	Insulin-like growth factor II	IGF2
MOL000098	quercetin	CD40 ligand	CD40LG
MOL000098	quercetin	Interferon regulatory factor 1	IRF1
MOL000098	quercetin	Receptor tyrosine-protein kinase erbB-3	ERBB3
MOL000098	quercetin	Serum paraoxonase/arylesterase 1	PON1
MOL000098	quercetin	Type I iodothyronine deiodinase	DIO1
MOL000098	quercetin	Procollagen C-endopeptidase enhancer 1	PCOLCE
MOL000098	quercetin	Puromycin-sensitive aminopeptidase	NPEPPS
MOL000098	quercetin	Hexokinase-2	HK2
MOL000098	quercetin	Ras GTPase-activating protein 1	RASA1
MOL000098	quercetin	Glutathione S-transferase Mu 1	GSTM1
MOL000098	quercetin	Glutathione S-transferase Mu 2	GSTM2
MOL001792	DFV	Prostaglandin G/H synthase 1	PTGS1
MOL001792	DFV	Estrogen receptor	ESR1
MOL001792	DFV	Prostaglandin G/H synthase 2	PTGS2
MOL001792	DFV	Retinoic acid receptor RXR-alpha	RXRA
MOL001792	DFV	Beta-2 adrenergic receptor	ADRB2
MOL001792	DFV	Amine oxidase [flavin-containing] B	MAOB
MOL001792	DFV	Sodium-dependent serotonin transporter	SLC6A4
MOL001792	DFV	cAMP-dependent protein kinase inhibitor alpha	PKIA
MOL002714	baicalein	Prostaglandin G/H synthase 1	PTGS1
MOL002714	baicalein	Androgen receptor	AR
MOL002714	baicalein	Prostaglandin G/H synthase 2	PTGS2
MOL002714	baicalein	Trypsin-1	PRSS1
MOL002714	baicalein	Nuclear receptor coactivator 2	NCOA2
MOL002714	baicalein	Nuclear receptor coactivator 1	NCOA1
MOL002714	baicalein	Transcription factor p65	RELA
MOL002714	baicalein	RAC-alpha serine/threonine-protein kinase	AKT1
MOL002714	baicalein	Vascular endothelial growth factor A	VEGFA
MOL002714	baicalein	Apoptosis regulator Bcl-2	BCL2
MOL002714	baicalein	Proto-oncogene c-Fos	FOS
MOL002714	baicalein	Apoptosis regulator BAX	BAX
MOL002714	baicalein	Matrix metalloproteinase-9	MMP9
MOL002714	baicalein	Caspase-3	CASP3
MOL002714	baicalein	Cellular tumor antigen p53	TP63
MOL002714	baicalein	Hypoxia-inducible factor 1-alpha	HIF1A
MOL002714	baicalein	Fos-related antigen 1	FOSL1
MOL002714	baicalein	Fos-related antigen 2	FOSL2
MOL002714	baicalein	G2/mitotic-specific cyclin-B1	CCNB1
MOL002714	baicalein	Myeloperoxidase	MPO
MOL002714	baicalein	Aryl hydrocarbon receptor	AHR
MOL002714	baicalein	Insulin-like growth factor II	IGF2
MOL002714	baicalein	Cytochrome c	CYCS
MOL002714	baicalein	Arachidonate 12-lipoxygenase, 12S-type	ALOX12
MOL002714	baicalein	Nuclear factor of activated T-cells, cytoplasmic 1	NFATC1
MOL002714	baicalein	Tudor domain-containing protein 7	TDRD7
MOL002714	baicalein	Egl nine homolog 1	EGLN1
MOL002714	baicalein	NADPH oxidase 5	NOX5
MOL002714	baicalein	Apolipoprotein D	APOD
MOL002959	3'-Methoxydaidzein	Nitric oxide synthase, inducible	NOS2
MOL002959	3'-Methoxydaidzein	Prostaglandin G/H synthase 1	PTGS1
MOL002959	3'-Methoxydaidzein	Estrogen receptor	ESR1
MOL002959	3'-Methoxydaidzein	Androgen receptor	AR
MOL002959	3'-Methoxydaidzein	Peroxisome proliferator activated receptor gamma	PPARG
MOL002959	3'-Methoxydaidzein	Prostaglandin G/H synthase 2	PTGS2
MOL002959	3'-Methoxydaidzein	Retinoic acid receptor RXR-alpha	RXRA
MOL002959	3'-Methoxydaidzein	Estrogen receptor beta	ESR2
MOL002959	3'-Methoxydaidzein	Mitogen-activated protein kinase 14	MAPK14
MOL002959	3'-Methoxydaidzein	Glycogen synthase kinase-3 beta	GSK3B
MOL002959	3'-Methoxydaidzein	Serine/threonine-protein kinase Chk1	CHEK1
MOL002959	3'-Methoxydaidzein	Trypsin-1	PRSS1
MOL002959	3'-Methoxydaidzein	Cyclin-A2	CCNA2
MOL002959	3'-Methoxydaidzein	Nuclear receptor coactivator 1	NCOA1
MOL000358	beta-sitosterol	Progesterone receptor	PGR
MOL000358	beta-sitosterol	Nuclear receptor coactivator 2	NCOA2
MOL000358	beta-sitosterol	Prostaglandin G/H synthase 1	PTGS1
MOL000358	beta-sitosterol	Prostaglandin G/H synthase 2	PTGS2
MOL000358	beta-sitosterol	Potassium voltage-gated channel subfamily H member 2	KCNH2
MOL000358	beta-sitosterol	Muscarinic acetylcholine receptor M3	CHRM3
MOL000358	beta-sitosterol	Muscarinic acetylcholine receptor M1	CHRM1
MOL000358	beta-sitosterol	Sodium channel protein type 5 subunit alpha	SCN5A
MOL000358	beta-sitosterol	Muscarinic acetylcholine receptor M4	CHRM4
MOL000358	beta-sitosterol	Alpha-1A adrenergic receptor	ADRA1A
MOL000358	beta-sitosterol	Muscarinic acetylcholine receptor M2	CHRM2
MOL000358	beta-sitosterol	Alpha-1B adrenergic receptor	ADRA1B
MOL000358	beta-sitosterol	Beta-2 adrenergic receptor	ADRB2
MOL000358	beta-sitosterol	Neuronal acetylcholine receptor subunit alpha-2	CHRNA2
MOL000358	beta-sitosterol	Sodium-dependent serotonin transporter	SLC6A4
MOL000358	beta-sitosterol	Mu-type opioid receptor	OPRM1
MOL000358	beta-sitosterol	Gamma-aminobutyric acid receptor subunit alpha-1	GABRA1
MOL000358	beta-sitosterol	Apoptosis regulator Bcl-2	BCL2
MOL000358	beta-sitosterol	Apoptosis regulator BAX	BAX
MOL000358	beta-sitosterol	Caspase-9	CASP9
MOL000358	beta-sitosterol	Transcription factor AP-1	JUN
MOL000358	beta-sitosterol	Caspase-3	CASP3
MOL000358	beta-sitosterol	Caspase-8	CASP8
MOL000358	beta-sitosterol	Protein kinase C alpha type	PRKCA
MOL000358	beta-sitosterol	Serum paraoxonase/arylesterase 1	PON1
MOL000358	beta-sitosterol	Microtubule-associated protein 2	MAP2
MOL000359	sitosterol	Progesterone receptor	PGR
MOL000359	sitosterol	Nuclear receptor coactivator 2	NCOA2
MOL000359	sitosterol	Mineralocorticoid receptor	NR3C2
MOL004941	(2R)-7-hydroxy-2-(4-hydroxyphenyl)chroman-4-one	Prostaglandin G/H synthase 1	PTGS1
MOL004941	(2R)-7-hydroxy-2-(4-hydroxyphenyl)chroman-4-one	Estrogen receptor	ESR1
MOL004941	(2R)-7-hydroxy-2-(4-hydroxyphenyl)chroman-4-one	Prostaglandin G/H synthase 2	PTGS2
MOL004941	(2R)-7-hydroxy-2-(4-hydroxyphenyl)chroman-4-one	Retinoic acid receptor RXR-alpha	RXRA
MOL004941	(2R)-7-hydroxy-2-(4-hydroxyphenyl)chroman-4-one	Beta-2 adrenergic receptor	ADRB2
MOL004941	(2R)-7-hydroxy-2-(4-hydroxyphenyl)chroman-4-one	Amine oxidase [flavin-containing] B	MAOB
MOL004941	(2R)-7-hydroxy-2-(4-hydroxyphenyl)chroman-4-one	cAMP-dependent protein kinase inhibitor alpha	PKIA
MOL004941	(2R)-7-hydroxy-2-(4-hydroxyphenyl)chroman-4-one	Gamma-aminobutyric acid receptor subunit alpha-1	GABRA1
MOL004941	(2R)-7-hydroxy-2-(4-hydroxyphenyl)chroman-4-one	Sodium-dependent serotonin transporter	SLC6A4
MOL000546	diosgenin	Progesterone receptor	PGR
MOL000546	diosgenin	Mineralocorticoid receptor	NR3C2
MOL000546	diosgenin	Transcription factor p65	RELA
MOL000546	diosgenin	RAC-alpha serine/threonine-protein kinase	AKT1
MOL000546	diosgenin	Vascular endothelial growth factor A	VEGFA
MOL000546	diosgenin	Cyclin-dependent kinase inhibitor 1	CDKN1A
MOL000546	diosgenin	Cellular tumor antigen p53	TP63
MOL000546	diosgenin	Prostaglandin G/H synthase 2	PTGS2
MOL000546	diosgenin	Fatty acid synthase	FASN
MOL000546	diosgenin	Superoxide dismutase [Cu-Zn]	SOD1
MOL000546	diosgenin	Catalase	CAT
MOL000546	diosgenin	Hypoxia-inducible factor 1-alpha	HIF1A
MOL000546	diosgenin	Nuclear receptor subfamily 1 group I member 2	NR1I2
MOL000546	diosgenin	Cytosolic phospholipase A2	PLA2G4A
MOL000546	diosgenin	Canalicular multispecific organic anion transporter 1	ABCC2
MOL000546	diosgenin	Serine/threonine-protein kinase mTOR	MTOR
MOL006331	4',5-Dihydroxyflavone	Prostaglandin G/H synthase 1	PTGS1
MOL006331	4',5-Dihydroxyflavone	Androgen receptor	AR
MOL006331	4',5-Dihydroxyflavone	Prostaglandin G/H synthase 2	PTGS2
MOL006331	4',5-Dihydroxyflavone	Amine oxidase [flavin-containing] B	MAOB
MOL001601	1,2,5,6-tetrahydrotanshinone	Prostaglandin G/H synthase 1	PTGS1
MOL001601	1,2,5,6-tetrahydrotanshinone	Muscarinic acetylcholine receptor M3	CHRM3
MOL001601	1,2,5,6-tetrahydrotanshinone	Muscarinic acetylcholine receptor M1	CHRM1
MOL001601	1,2,5,6-tetrahydrotanshinone	Sodium channel protein type 5 subunit alpha	SCN5A
MOL001601	1,2,5,6-tetrahydrotanshinone	Muscarinic acetylcholine receptor M5	CHRM5
MOL001601	1,2,5,6-tetrahydrotanshinone	Prostaglandin G/H synthase 2	PTGS2
MOL001601	1,2,5,6-tetrahydrotanshinone	5-hydroxytryptamine receptor 3A	HTR3A
MOL001601	1,2,5,6-tetrahydrotanshinone	Muscarinic acetylcholine receptor M4	CHRM4
MOL001601	1,2,5,6-tetrahydrotanshinone	Retinoic acid receptor RXR-alpha	RXRA
MOL001601	1,2,5,6-tetrahydrotanshinone	Delta-type opioid receptor	OPRD1
MOL001601	1,2,5,6-tetrahydrotanshinone	Alpha-1A adrenergic receptor	ADRA1A
MOL001601	1,2,5,6-tetrahydrotanshinone	Muscarinic acetylcholine receptor M2	CHRM2
MOL001601	1,2,5,6-tetrahydrotanshinone	Alpha-1B adrenergic receptor	ADRA1B
MOL001601	1,2,5,6-tetrahydrotanshinone	Sodium-dependent dopamine transporter	SLC6A3
MOL001601	1,2,5,6-tetrahydrotanshinone	Beta-2 adrenergic receptor	ADRB2
MOL001601	1,2,5,6-tetrahydrotanshinone	Alpha-1D adrenergic receptor	ADRA1D
MOL001601	1,2,5,6-tetrahydrotanshinone	Mu-type opioid receptor	OPRM1
MOL001601	1,2,5,6-tetrahydrotanshinone	Gamma-aminobutyric acid receptor subunit alpha-1	GABRA1
MOL001601	1,2,5,6-tetrahydrotanshinone	Nuclear receptor coactivator 2	NCOA2
MOL001601	1,2,5,6-tetrahydrotanshinone	Nuclear receptor coactivator 1	NCOA1
MOL001601	1,2,5,6-tetrahydrotanshinone	Sodium-dependent serotonin transporter	SLC6A4
MOL001659	Poriferasterol	Progesterone receptor	PGR
MOL001659	Poriferasterol	Mineralocorticoid receptor	NR3C2
MOL001771	poriferast-5-en-3beta-ol	Progesterone receptor	PGR
MOL001771	poriferast-5-en-3beta-ol	Nuclear receptor coactivator 2	NCOA2
MOL001942	isoimperatorin	Prostaglandin G/H synthase 2	PTGS2
MOL002222	sugiol	Muscarinic acetylcholine receptor M3	CHRM3
MOL002222	sugiol	Muscarinic acetylcholine receptor M1	CHRM1
MOL002222	sugiol	Sodium channel protein type 5 subunit alpha	SCN5A
MOL002222	sugiol	Muscarinic acetylcholine receptor M5	CHRM5
MOL002222	sugiol	Prostaglandin G/H synthase 2	PTGS2
MOL002222	sugiol	Muscarinic acetylcholine receptor M4	CHRM4
MOL002222	sugiol	Delta-type opioid receptor	OPRD1
MOL002222	sugiol	Acetylcholinesterase	ACHE
MOL002222	sugiol	Alpha-1A adrenergic receptor	ADRA1A
MOL002222	sugiol	Muscarinic acetylcholine receptor M2	CHRM2
MOL002222	sugiol	Alpha-1B adrenergic receptor	ADRA1B
MOL002222	sugiol	Beta-2 adrenergic receptor	ADRB2
MOL002222	sugiol	Alpha-1D adrenergic receptor	ADRA1D
MOL002222	sugiol	D(2) dopamine receptor	DRD2
MOL002222	sugiol	Mu-type opioid receptor	OPRM1
MOL002651	Dehydrotanshinone II A	Muscarinic acetylcholine receptor M3	CHRM3
MOL002651	Dehydrotanshinone II A	Muscarinic acetylcholine receptor M1	CHRM1
MOL002651	Dehydrotanshinone II A	Estrogen receptor	ESR1
MOL002651	Dehydrotanshinone II A	Androgen receptor	AR
MOL002651	Dehydrotanshinone II A	Sodium channel protein type 5 subunit alpha	SCN5A
MOL002651	Dehydrotanshinone II A	Peroxisome proliferator activated receptor gamma	PPARG
MOL002651	Dehydrotanshinone II A	Muscarinic acetylcholine receptor M5	CHRM5
MOL002651	Dehydrotanshinone II A	Prostaglandin G/H synthase 2	PTGS2
MOL002651	Dehydrotanshinone II A	Muscarinic acetylcholine receptor M4	CHRM4
MOL002651	Dehydrotanshinone II A	Delta-type opioid receptor	OPRD1
MOL002651	Dehydrotanshinone II A	Acetylcholinesterase	ACHE
MOL002651	Dehydrotanshinone II A	Alpha-1A adrenergic receptor	ADRA1A
MOL002651	Dehydrotanshinone II A	Beta-2 adrenergic receptor	ADRB2
MOL002651	Dehydrotanshinone II A	Mu-type opioid receptor	OPRM1
MOL002651	Dehydrotanshinone II A	Gamma-aminobutyric acid receptor subunit alpha-1	GABRA1
MOL002651	Dehydrotanshinone II A	Nuclear receptor coactivator 1	NCOA1
MOL000006	luteolin	Prostaglandin G/H synthase 1	PTGS1
MOL000006	luteolin	Androgen receptor	AR
MOL000006	luteolin	Prostaglandin G/H synthase 2	PTGS2
MOL000006	luteolin	Trypsin-1	PRSS1
MOL000006	luteolin	Nuclear receptor coactivator 2	NCOA2
MOL000006	luteolin	Transcription factor p65	RELA
MOL000006	luteolin	Epidermal growth factor receptor	EGFR
MOL000006	luteolin	RAC-alpha serine/threonine-protein kinase	AKT1
MOL000006	luteolin	Vascular endothelial growth factor A	VEGFA
MOL000006	luteolin	G1/S-specific cyclin-D1	CCND1
MOL000006	luteolin	Bcl-2-like protein 1	BCL2L1
MOL000006	luteolin	Cyclin-dependent kinase inhibitor 1	CDKN1A
MOL000006	luteolin	Caspase-9	CASP9
MOL000006	luteolin	72 kDa type IV collagenase	MMP2
MOL000006	luteolin	Matrix metalloproteinase-9	MMP9
MOL000006	luteolin	Mitogen-activated protein kinase 1	MAPK1
MOL000006	luteolin	Interleukin-10	IL10
MOL000006	luteolin	Retinoblastoma-associated protein	RB1
MOL000006	luteolin	Tumor necrosis factor	TNFSF15
MOL000006	luteolin	Transcription factor AP-1	JUN
MOL000006	luteolin	Interleukin-6	IL6
MOL000006	luteolin	Caspase-3	CASP3
MOL000006	luteolin	Cellular tumor antigen p53	TP63
MOL000006	luteolin	NF-kappa-B inhibitor alpha	NFKBIA
MOL000006	luteolin	DNA topoisomerase 1	TOP1
MOL000006	luteolin	E3 ubiquitin-protein ligase Mdm2	MDM2
MOL000006	luteolin	Amyloid beta A4 protein	APP
MOL000006	luteolin	Interstitial collagenase	MMP1
MOL000006	luteolin	Proliferating cell nuclear antigen	PCNA
MOL000006	luteolin	Receptor tyrosine-protein kinase erbB-2	ERBB2
MOL000006	luteolin	Peroxisome proliferator-activated receptor gamma	PPARG
MOL000006	luteolin	Heme oxygenase 1	HMOX1
MOL000006	luteolin	Caspase-7	CASP7
MOL000006	luteolin	Intercellular adhesion molecule 1	ICAM1
MOL000006	luteolin	Induced myeloid leukemia cell differentiation protein Mcl-1	MCL1
MOL000006	luteolin	Baculoviral IAP repeat-containing protein 5	BIRC5
MOL000006	luteolin	Interleukin-2	IL2
MOL000006	luteolin	G2/mitotic-specific cyclin-B1	CCNB1
MOL000006	luteolin	Tyrosinase	TYR
MOL000006	luteolin	Interferon gamma	IFNG
MOL000006	luteolin	Interleukin-4	IL4
MOL000006	luteolin	DNA topoisomerase 2-alpha	TOP2A
MOL000006	luteolin	Glutathione S-transferase P	GSTP1
MOL000006	luteolin	Solute carrier family 2, facilitated glucose transporter member 4	SLC2A4
MOL000006	luteolin	Insulin receptor	INSR
MOL000006	luteolin	CD40 ligand	CD40LG
MOL000006	luteolin	Prostaglandin E synthase	PTGES
MOL000006	luteolin	Kinetochore protein Nuf2	NUF2
MOL000006	luteolin	Adenylate cyclase type 2	ADCY2
MOL000006	luteolin	Hepatocyte growth factor receptor	MET
MOL007036	5,6-dihydroxy-7-isopropyl-1,1-dimethyl-2,3-dihydrophenanthren-4-one	Prostaglandin G/H synthase 1	PTGS1
MOL007036	5,6-dihydroxy-7-isopropyl-1,1-dimethyl-2,3-dihydrophenanthren-4-one	Muscarinic acetylcholine receptor M3	CHRM3
MOL007036	5,6-dihydroxy-7-isopropyl-1,1-dimethyl-2,3-dihydrophenanthren-4-one	Muscarinic acetylcholine receptor M1	CHRM1
MOL007036	5,6-dihydroxy-7-isopropyl-1,1-dimethyl-2,3-dihydrophenanthren-4-one	Sodium channel protein type 5 subunit alpha	SCN5A
MOL007036	5,6-dihydroxy-7-isopropyl-1,1-dimethyl-2,3-dihydrophenanthren-4-one	Prostaglandin G/H synthase 2	PTGS2
MOL007036	5,6-dihydroxy-7-isopropyl-1,1-dimethyl-2,3-dihydrophenanthren-4-one	Retinoic acid receptor RXR-alpha	RXRA
MOL007036	5,6-dihydroxy-7-isopropyl-1,1-dimethyl-2,3-dihydrophenanthren-4-one	Acetylcholinesterase	ACHE
MOL007036	5,6-dihydroxy-7-isopropyl-1,1-dimethyl-2,3-dihydrophenanthren-4-one	Alpha-1A adrenergic receptor	ADRA1A
MOL007036	5,6-dihydroxy-7-isopropyl-1,1-dimethyl-2,3-dihydrophenanthren-4-one	Alpha-1B adrenergic receptor	ADRA1B
MOL007036	5,6-dihydroxy-7-isopropyl-1,1-dimethyl-2,3-dihydrophenanthren-4-one	Beta-2 adrenergic receptor	ADRB2
MOL007036	5,6-dihydroxy-7-isopropyl-1,1-dimethyl-2,3-dihydrophenanthren-4-one	Mu-type opioid receptor	OPRM1
MOL007036	5,6-dihydroxy-7-isopropyl-1,1-dimethyl-2,3-dihydrophenanthren-4-one	Nuclear receptor coactivator 2	NCOA2
MOL007036	5,6-dihydroxy-7-isopropyl-1,1-dimethyl-2,3-dihydrophenanthren-4-one	Nuclear receptor coactivator 1	NCOA1
MOL007041	2-isopropyl-8-methylphenanthrene-3,4-dione	Prostaglandin G/H synthase 1	PTGS1
MOL007041	2-isopropyl-8-methylphenanthrene-3,4-dione	Muscarinic acetylcholine receptor M3	CHRM3
MOL007041	2-isopropyl-8-methylphenanthrene-3,4-dione	Muscarinic acetylcholine receptor M1	CHRM1
MOL007041	2-isopropyl-8-methylphenanthrene-3,4-dione	Estrogen receptor	ESR1
MOL007041	2-isopropyl-8-methylphenanthrene-3,4-dione	Androgen receptor	AR
MOL007041	2-isopropyl-8-methylphenanthrene-3,4-dione	Sodium channel protein type 5 subunit alpha	SCN5A
MOL007041	2-isopropyl-8-methylphenanthrene-3,4-dione	Peroxisome proliferator activated receptor gamma	PPARG
MOL007041	2-isopropyl-8-methylphenanthrene-3,4-dione	Muscarinic acetylcholine receptor M5	CHRM5
MOL007041	2-isopropyl-8-methylphenanthrene-3,4-dione	Prostaglandin G/H synthase 2	PTGS2
MOL007041	2-isopropyl-8-methylphenanthrene-3,4-dione	5-hydroxytryptamine receptor 3A	HTR3A
MOL007041	2-isopropyl-8-methylphenanthrene-3,4-dione	Muscarinic acetylcholine receptor M4	CHRM4
MOL007041	2-isopropyl-8-methylphenanthrene-3,4-dione	Retinoic acid receptor RXR-alpha	RXRA
MOL007041	2-isopropyl-8-methylphenanthrene-3,4-dione	Alpha-1A adrenergic receptor	ADRA1A
MOL007041	2-isopropyl-8-methylphenanthrene-3,4-dione	Muscarinic acetylcholine receptor M2	CHRM2
MOL007041	2-isopropyl-8-methylphenanthrene-3,4-dione	Alpha-1B adrenergic receptor	ADRA1B
MOL007041	2-isopropyl-8-methylphenanthrene-3,4-dione	Sodium-dependent dopamine transporter	SLC6A3
MOL007041	2-isopropyl-8-methylphenanthrene-3,4-dione	Beta-2 adrenergic receptor	ADRB2
MOL007041	2-isopropyl-8-methylphenanthrene-3,4-dione	Alpha-1D adrenergic receptor	ADRA1D
MOL007041	2-isopropyl-8-methylphenanthrene-3,4-dione	Sodium-dependent serotonin transporter	SLC6A4
MOL007041	2-isopropyl-8-methylphenanthrene-3,4-dione	Mu-type opioid receptor	OPRM1
MOL007041	2-isopropyl-8-methylphenanthrene-3,4-dione	Gamma-aminobutyric acid receptor subunit alpha-1	GABRA1
MOL007041	2-isopropyl-8-methylphenanthrene-3,4-dione	Cyclin-A2	CCNA2
MOL007041	2-isopropyl-8-methylphenanthrene-3,4-dione	Nuclear receptor coactivator 2	NCOA2
MOL007045	3α-hydroxytanshinoneⅡa	Muscarinic acetylcholine receptor M1	CHRM1
MOL007045	3α-hydroxytanshinoneⅡa	Sodium channel protein type 5 subunit alpha	SCN5A
MOL007045	3α-hydroxytanshinoneⅡa	Muscarinic acetylcholine receptor M5	CHRM5
MOL007045	3α-hydroxytanshinoneⅡa	Prostaglandin G/H synthase 2	PTGS2
MOL007045	3α-hydroxytanshinoneⅡa	Delta-type opioid receptor	OPRD1
MOL007045	3α-hydroxytanshinoneⅡa	Acetylcholinesterase	ACHE
MOL007045	3α-hydroxytanshinoneⅡa	Beta-2 adrenergic receptor	ADRB2
MOL007045	3α-hydroxytanshinoneⅡa	Mu-type opioid receptor	OPRM1
MOL007045	3α-hydroxytanshinoneⅡa	Trypsin-1	PRSS1
MOL007045	3α-hydroxytanshinoneⅡa	Nuclear receptor coactivator 1	NCOA1
MOL007048	(E)-3-[2-(3,4-dihydroxyphenyl)-7-hydroxy-benzofuran-4-yl]acrylic acid	Prostaglandin G/H synthase 2	PTGS2
MOL007049	4-methylenemiltirone	Prostaglandin G/H synthase 1	PTGS1
MOL007049	4-methylenemiltirone	Muscarinic acetylcholine receptor M3	CHRM3
MOL007049	4-methylenemiltirone	Muscarinic acetylcholine receptor M1	CHRM1
MOL007049	4-methylenemiltirone	Estrogen receptor	ESR1
MOL007049	4-methylenemiltirone	Androgen receptor	AR
MOL007049	4-methylenemiltirone	Sodium channel protein type 5 subunit alpha	SCN5A
MOL007049	4-methylenemiltirone	Peroxisome proliferator activated receptor gamma	PPARG
MOL007049	4-methylenemiltirone	Muscarinic acetylcholine receptor M5	CHRM5
MOL007049	4-methylenemiltirone	Prostaglandin G/H synthase 2	PTGS2
MOL007049	4-methylenemiltirone	Alpha-2A adrenergic receptor	ADRA2A
MOL007049	4-methylenemiltirone	Alpha-2C adrenergic receptor	ADRA2C
MOL007049	4-methylenemiltirone	Muscarinic acetylcholine receptor M4	CHRM4
MOL007049	4-methylenemiltirone	Retinoic acid receptor RXR-alpha	RXRA
MOL007049	4-methylenemiltirone	Delta-type opioid receptor	OPRD1
MOL007049	4-methylenemiltirone	Alpha-1A adrenergic receptor	ADRA1A
MOL007049	4-methylenemiltirone	Muscarinic acetylcholine receptor M2	CHRM2
MOL007049	4-methylenemiltirone	Alpha-1B adrenergic receptor	ADRA1B
MOL007049	4-methylenemiltirone	Sodium-dependent dopamine transporter	SLC6A3
MOL007049	4-methylenemiltirone	Beta-2 adrenergic receptor	ADRB2
MOL007049	4-methylenemiltirone	Alpha-1D adrenergic receptor	ADRA1D
MOL007049	4-methylenemiltirone	Sodium-dependent serotonin transporter	SLC6A4
MOL007049	4-methylenemiltirone	D(2) dopamine receptor	DRD2
MOL007049	4-methylenemiltirone	Mu-type opioid receptor	OPRM1
MOL007049	4-methylenemiltirone	Gamma-aminobutyric acid receptor subunit alpha-1	GABRA1
MOL007049	4-methylenemiltirone	Nuclear receptor coactivator 2	NCOA2
MOL007049	4-methylenemiltirone	Nuclear receptor coactivator 1	NCOA1
MOL007050	2-(4-hydroxy-3-methoxyphenyl)-5-(3-hydroxypropyl)-7-methoxy-3-benzofurancarboxaldehyde	Nitric oxide synthase, inducible	NOS2
MOL007050	2-(4-hydroxy-3-methoxyphenyl)-5-(3-hydroxypropyl)-7-methoxy-3-benzofurancarboxaldehyde	Estrogen receptor	ESR1
MOL007050	2-(4-hydroxy-3-methoxyphenyl)-5-(3-hydroxypropyl)-7-methoxy-3-benzofurancarboxaldehyde	Androgen receptor	AR
MOL007050	2-(4-hydroxy-3-methoxyphenyl)-5-(3-hydroxypropyl)-7-methoxy-3-benzofurancarboxaldehyde	Peroxisome proliferator activated receptor gamma	PPARG
MOL007050	2-(4-hydroxy-3-methoxyphenyl)-5-(3-hydroxypropyl)-7-methoxy-3-benzofurancarboxaldehyde	Estrogen receptor beta	ESR2
MOL007050	2-(4-hydroxy-3-methoxyphenyl)-5-(3-hydroxypropyl)-7-methoxy-3-benzofurancarboxaldehyde	Mitogen-activated protein kinase 14	MAPK14
MOL007050	2-(4-hydroxy-3-methoxyphenyl)-5-(3-hydroxypropyl)-7-methoxy-3-benzofurancarboxaldehyde	Glycogen synthase kinase-3 beta	GSK3B
MOL007050	2-(4-hydroxy-3-methoxyphenyl)-5-(3-hydroxypropyl)-7-methoxy-3-benzofurancarboxaldehyde	Cyclin-A2	CCNA2
MOL007058	formyltanshinone	Androgen receptor	AR
MOL007058	formyltanshinone	Prostaglandin G/H synthase 2	PTGS2
MOL007058	formyltanshinone	Retinoic acid receptor RXR-alpha	RXRA
MOL007058	formyltanshinone	Nuclear receptor coactivator 1	NCOA1
MOL007059	3-beta-Hydroxymethyllenetanshiquinone	Muscarinic acetylcholine receptor M1	CHRM1
MOL007059	3-beta-Hydroxymethyllenetanshiquinone	Prostaglandin G/H synthase 2	PTGS2
MOL007059	3-beta-Hydroxymethyllenetanshiquinone	Retinoic acid receptor RXR-alpha	RXRA
MOL007059	3-beta-Hydroxymethyllenetanshiquinone	Delta-type opioid receptor	OPRD1
MOL007059	3-beta-Hydroxymethyllenetanshiquinone	Acetylcholinesterase	ACHE
MOL007059	3-beta-Hydroxymethyllenetanshiquinone	Alpha-1A adrenergic receptor	ADRA1A
MOL007059	3-beta-Hydroxymethyllenetanshiquinone	Beta-2 adrenergic receptor	ADRB2
MOL007059	3-beta-Hydroxymethyllenetanshiquinone	Mu-type opioid receptor	OPRM1
MOL007059	3-beta-Hydroxymethyllenetanshiquinone	Trypsin-1	PRSS1
MOL007059	3-beta-Hydroxymethyllenetanshiquinone	Nuclear receptor coactivator 1	NCOA1
MOL007061	Methylenetanshinquinone	Muscarinic acetylcholine receptor M3	CHRM3
MOL007061	Methylenetanshinquinone	Muscarinic acetylcholine receptor M1	CHRM1
MOL007061	Methylenetanshinquinone	Sodium channel protein type 5 subunit alpha	SCN5A
MOL007061	Methylenetanshinquinone	Muscarinic acetylcholine receptor M5	CHRM5
MOL007061	Methylenetanshinquinone	Prostaglandin G/H synthase 2	PTGS2
MOL007061	Methylenetanshinquinone	Retinoic acid receptor RXR-alpha	RXRA
MOL007061	Methylenetanshinquinone	Delta-type opioid receptor	OPRD1
MOL007061	Methylenetanshinquinone	Acetylcholinesterase	ACHE
MOL007061	Methylenetanshinquinone	Alpha-1A adrenergic receptor	ADRA1A
MOL007061	Methylenetanshinquinone	Muscarinic acetylcholine receptor M2	CHRM2
MOL007061	Methylenetanshinquinone	Beta-2 adrenergic receptor	ADRB2
MOL007061	Methylenetanshinquinone	Sodium-dependent serotonin transporter	SLC6A4
MOL007061	Methylenetanshinquinone	Mu-type opioid receptor	OPRM1
MOL007061	Methylenetanshinquinone	Gamma-aminobutyric acid receptor subunit alpha-1	GABRA1
MOL007061	Methylenetanshinquinone	Trypsin-1	PRSS1
MOL007061	Methylenetanshinquinone	Nuclear receptor coactivator 1	NCOA1
MOL007063	przewalskin a	Mineralocorticoid receptor	NR3C2
MOL007063	przewalskin a	Glucocorticoid receptor	NR3C1
MOL007064	przewalskin b	Prostaglandin G/H synthase 2	PTGS2
MOL007064	przewalskin b	Progesterone receptor	PGR
MOL007064	przewalskin b	Mineralocorticoid receptor	NR3C2
MOL007064	przewalskin b	Glucocorticoid receptor	NR3C1
MOL007064	przewalskin b	Nuclear receptor coactivator 2	NCOA2
MOL007064	przewalskin b	Nuclear receptor coactivator 1	NCOA1
MOL007068	Przewaquinone B	Prostaglandin G/H synthase 2	PTGS2
MOL007068	Przewaquinone B	Retinoic acid receptor RXR-alpha	RXRA
MOL007068	Przewaquinone B	Trypsin-1	PRSS1
MOL007068	Przewaquinone B	Nuclear receptor coactivator 1	NCOA1
MOL007069	przewaquinone c	Prostaglandin G/H synthase 1	PTGS1
MOL007069	przewaquinone c	Muscarinic acetylcholine receptor M3	CHRM3
MOL007069	przewaquinone c	Muscarinic acetylcholine receptor M1	CHRM1
MOL007069	przewaquinone c	Sodium channel protein type 5 subunit alpha	SCN5A
MOL007069	przewaquinone c	Muscarinic acetylcholine receptor M5	CHRM5
MOL007069	przewaquinone c	Prostaglandin G/H synthase 2	PTGS2
MOL007069	przewaquinone c	Muscarinic acetylcholine receptor M4	CHRM4
MOL007069	przewaquinone c	Delta-type opioid receptor	OPRD1
MOL007069	przewaquinone c	Acetylcholinesterase	ACHE
MOL007069	przewaquinone c	Alpha-1A adrenergic receptor	ADRA1A
MOL007069	przewaquinone c	Muscarinic acetylcholine receptor M2	CHRM2
MOL007069	przewaquinone c	Beta-2 adrenergic receptor	ADRB2
MOL007069	przewaquinone c	Mu-type opioid receptor	OPRM1
MOL007069	przewaquinone c	Gamma-aminobutyric acid receptor subunit alpha-1	GABRA1
MOL007069	przewaquinone c	Nuclear receptor coactivator 1	NCOA1
MOL007070	(6S,7R)-6,7-dihydroxy-1,6-dimethyl-8,9-dihydro-7H-naphtho[8,7-g]benzofuran-10,11-dione	Prostaglandin G/H synthase 2	PTGS2
MOL007070	(6S,7R)-6,7-dihydroxy-1,6-dimethyl-8,9-dihydro-7H-naphtho[8,7-g]benzofuran-10,11-dione	Acetylcholinesterase	ACHE
MOL007070	(6S,7R)-6,7-dihydroxy-1,6-dimethyl-8,9-dihydro-7H-naphtho[8,7-g]benzofuran-10,11-dione	Trypsin-1	PRSS1
MOL007070	(6S,7R)-6,7-dihydroxy-1,6-dimethyl-8,9-dihydro-7H-naphtho[8,7-g]benzofuran-10,11-dione	Nuclear receptor coactivator 1	NCOA1
MOL007071	przewaquinone f	Prostaglandin G/H synthase 2	PTGS2
MOL007071	przewaquinone f	Trypsin-1	PRSS1
MOL007071	przewaquinone f	Nuclear receptor coactivator 1	NCOA1
MOL007077	sclareol	Prostaglandin G/H synthase 2	PTGS2
MOL007079	tanshinaldehyde	Muscarinic acetylcholine receptor M1	CHRM1
MOL007079	tanshinaldehyde	Prostaglandin G/H synthase 2	PTGS2
MOL007079	tanshinaldehyde	Delta-type opioid receptor	OPRD1
MOL007079	tanshinaldehyde	Acetylcholinesterase	ACHE
MOL007079	tanshinaldehyde	Beta-2 adrenergic receptor	ADRB2
MOL007079	tanshinaldehyde	Mu-type opioid receptor	OPRM1
MOL007079	tanshinaldehyde	Trypsin-1	PRSS1
MOL007079	tanshinaldehyde	Nuclear receptor coactivator 1	NCOA1
MOL007081	Danshenol B	Prostaglandin G/H synthase 2	PTGS2
MOL007081	Danshenol B	Progesterone receptor	PGR
MOL007081	Danshenol B	Mu-type opioid receptor	OPRM1
MOL007081	Danshenol B	Glucocorticoid receptor	NR3C1
MOL007081	Danshenol B	Nuclear receptor coactivator 1	NCOA1
MOL007082	Danshenol A	Prostaglandin G/H synthase 1	PTGS1
MOL007082	Danshenol A	Potassium voltage-gated channel subfamily H member 2	KCNH2
MOL007082	Danshenol A	Sodium channel protein type 5 subunit alpha	SCN5A
MOL007082	Danshenol A	Prostaglandin G/H synthase 2	PTGS2
MOL007082	Danshenol A	Retinoic acid receptor RXR-alpha	RXRA
MOL007082	Danshenol A	Nuclear receptor coactivator 1	NCOA1
MOL007085	Salvilenone	Prostaglandin G/H synthase 1	PTGS1
MOL007085	Salvilenone	Estrogen receptor	ESR1
MOL007085	Salvilenone	Androgen receptor	AR
MOL007085	Salvilenone	Muscarinic acetylcholine receptor M5	CHRM5
MOL007085	Salvilenone	Prostaglandin G/H synthase 2	PTGS2
MOL007085	Salvilenone	5-hydroxytryptamine receptor 3A	HTR3A
MOL007085	Salvilenone	Estrogen receptor beta	ESR2
MOL007088	cryptotanshinone	Prostaglandin G/H synthase 1	PTGS1
MOL007088	cryptotanshinone	Muscarinic acetylcholine receptor M3	CHRM3
MOL007088	cryptotanshinone	Muscarinic acetylcholine receptor M1	CHRM1
MOL007088	cryptotanshinone	Sodium channel protein type 5 subunit alpha	SCN5A
MOL007088	cryptotanshinone	Muscarinic acetylcholine receptor M5	CHRM5
MOL007088	cryptotanshinone	Prostaglandin G/H synthase 2	PTGS2
MOL007088	cryptotanshinone	Muscarinic acetylcholine receptor M4	CHRM4
MOL007088	cryptotanshinone	Delta-type opioid receptor	OPRD1
MOL007088	cryptotanshinone	Alpha-1A adrenergic receptor	ADRA1A
MOL007088	cryptotanshinone	Muscarinic acetylcholine receptor M2	CHRM2
MOL007088	cryptotanshinone	Alpha-1B adrenergic receptor	ADRA1B
MOL007088	cryptotanshinone	Beta-2 adrenergic receptor	ADRB2
MOL007088	cryptotanshinone	Alpha-1D adrenergic receptor	ADRA1D
MOL007088	cryptotanshinone	Mu-type opioid receptor	OPRM1
MOL007088	cryptotanshinone	Nuclear receptor coactivator 2	NCOA2
MOL007088	cryptotanshinone	Nuclear receptor coactivator 1	NCOA1
MOL007088	cryptotanshinone	Progesterone receptor	PGR
MOL007088	cryptotanshinone	Gamma-aminobutyric acid receptor subunit alpha-1	GABRA1
MOL007088	cryptotanshinone	Transcription factor p65	RELA
MOL007088	cryptotanshinone	Signal transducer and activator of transcription 3	STAT3
MOL007088	cryptotanshinone	G1/S-specific cyclin-D1	CCND1
MOL007088	cryptotanshinone	Bcl-2-like protein 1	BCL2L1
MOL007088	cryptotanshinone	Tumor necrosis factor	TNFSF15
MOL007088	cryptotanshinone	Amyloid beta A4 protein	APP
MOL007088	cryptotanshinone	Endothelin-1	EDN3
MOL007088	cryptotanshinone	Baculoviral IAP repeat-containing protein 5	BIRC5
MOL007093	dan-shexinkum d	Nitric oxide synthase, inducible	NOS2
MOL007093	dan-shexinkum d	Prostaglandin G/H synthase 1	PTGS1
MOL007093	dan-shexinkum d	Potassium voltage-gated channel subfamily H member 2	KCNH2
MOL007093	dan-shexinkum d	Muscarinic acetylcholine receptor M1	CHRM1
MOL007093	dan-shexinkum d	Estrogen receptor	ESR1
MOL007093	dan-shexinkum d	Androgen receptor	AR
MOL007093	dan-shexinkum d	Sodium channel protein type 5 subunit alpha	SCN5A
MOL007093	dan-shexinkum d	Peroxisome proliferator activated receptor gamma	PPARG
MOL007093	dan-shexinkum d	Prostaglandin G/H synthase 2	PTGS2
MOL007093	dan-shexinkum d	Retinoic acid receptor RXR-alpha	RXRA
MOL007093	dan-shexinkum d	Acetylcholinesterase	ACHE
MOL007093	dan-shexinkum d	Alpha-1B adrenergic receptor	ADRA1B
MOL007093	dan-shexinkum d	Beta-2 adrenergic receptor	ADRB2
MOL007093	dan-shexinkum d	Estrogen receptor beta	ESR2
MOL007093	dan-shexinkum d	Glycogen synthase kinase-3 beta	GSK3B
MOL007093	dan-shexinkum d	Serine/threonine-protein kinase Chk1	CHEK1
MOL007093	dan-shexinkum d	Trypsin-1	PRSS1
MOL007093	dan-shexinkum d	Cyclin-A2	CCNA2
MOL007093	dan-shexinkum d	Nuclear receptor coactivator 2	NCOA2
MOL007093	dan-shexinkum d	Nuclear receptor coactivator 1	NCOA1
MOL007094	danshenspiroketallactone	Prostaglandin G/H synthase 1	PTGS1
MOL007094	danshenspiroketallactone	Muscarinic acetylcholine receptor M3	CHRM3
MOL007094	danshenspiroketallactone	Muscarinic acetylcholine receptor M1	CHRM1
MOL007094	danshenspiroketallactone	Estrogen receptor	ESR1
MOL007094	danshenspiroketallactone	Sodium channel protein type 5 subunit alpha	SCN5A
MOL007094	danshenspiroketallactone	Muscarinic acetylcholine receptor M5	CHRM5
MOL007094	danshenspiroketallactone	Prostaglandin G/H synthase 2	PTGS2
MOL007094	danshenspiroketallactone	Muscarinic acetylcholine receptor M4	CHRM4
MOL007094	danshenspiroketallactone	Retinoic acid receptor RXR-alpha	RXRA
MOL007094	danshenspiroketallactone	Acetylcholinesterase	ACHE
MOL007094	danshenspiroketallactone	Alpha-1A adrenergic receptor	ADRA1A
MOL007094	danshenspiroketallactone	Muscarinic acetylcholine receptor M2	CHRM2
MOL007094	danshenspiroketallactone	Alpha-1B adrenergic receptor	ADRA1B
MOL007094	danshenspiroketallactone	Beta-2 adrenergic receptor	ADRB2
MOL007094	danshenspiroketallactone	Alpha-1D adrenergic receptor	ADRA1D
MOL007094	danshenspiroketallactone	Neuronal acetylcholine receptor subunit alpha-2	CHRNA2
MOL007094	danshenspiroketallactone	Sodium-dependent serotonin transporter	SLC6A4
MOL007094	danshenspiroketallactone	Mu-type opioid receptor	OPRM1
MOL007094	danshenspiroketallactone	Gamma-aminobutyric acid receptor subunit alpha-1	GABRA1
MOL007098	deoxyneocryptotanshinone	Prostaglandin G/H synthase 1	PTGS1
MOL007098	deoxyneocryptotanshinone	Muscarinic acetylcholine receptor M3	CHRM3
MOL007098	deoxyneocryptotanshinone	Muscarinic acetylcholine receptor M1	CHRM1
MOL007098	deoxyneocryptotanshinone	Estrogen receptor	ESR1
MOL007098	deoxyneocryptotanshinone	Androgen receptor	AR
MOL007098	deoxyneocryptotanshinone	Sodium channel protein type 5 subunit alpha	SCN5A
MOL007098	deoxyneocryptotanshinone	Muscarinic acetylcholine receptor M5	CHRM5
MOL007098	deoxyneocryptotanshinone	Prostaglandin G/H synthase 2	PTGS2
MOL007098	deoxyneocryptotanshinone	Muscarinic acetylcholine receptor M4	CHRM4
MOL007098	deoxyneocryptotanshinone	Retinoic acid receptor RXR-alpha	RXRA
MOL007098	deoxyneocryptotanshinone	Delta-type opioid receptor	OPRD1
MOL007098	deoxyneocryptotanshinone	Alpha-1A adrenergic receptor	ADRA1A
MOL007098	deoxyneocryptotanshinone	Muscarinic acetylcholine receptor M2	CHRM2
MOL007098	deoxyneocryptotanshinone	Alpha-1B adrenergic receptor	ADRA1B
MOL007098	deoxyneocryptotanshinone	Beta-2 adrenergic receptor	ADRB2
MOL007098	deoxyneocryptotanshinone	Alpha-1D adrenergic receptor	ADRA1D
MOL007098	deoxyneocryptotanshinone	Mu-type opioid receptor	OPRM1
MOL007098	deoxyneocryptotanshinone	Glycogen synthase kinase-3 beta	GSK3B
MOL007098	deoxyneocryptotanshinone	Nuclear receptor coactivator 2	NCOA2
MOL007098	deoxyneocryptotanshinone	Nuclear receptor coactivator 1	NCOA1
MOL007100	dihydrotanshinlactone	Nitric oxide synthase, inducible	NOS2
MOL007100	dihydrotanshinlactone	Prostaglandin G/H synthase 1	PTGS1
MOL007100	dihydrotanshinlactone	Muscarinic acetylcholine receptor M3	CHRM3
MOL007100	dihydrotanshinlactone	Muscarinic acetylcholine receptor M1	CHRM1
MOL007100	dihydrotanshinlactone	Estrogen receptor	ESR1
MOL007100	dihydrotanshinlactone	Androgen receptor	AR
MOL007100	dihydrotanshinlactone	Sodium channel protein type 5 subunit alpha	SCN5A
MOL007100	dihydrotanshinlactone	Peroxisome proliferator activated receptor gamma	PPARG
MOL007100	dihydrotanshinlactone	Muscarinic acetylcholine receptor M5	CHRM5
MOL007100	dihydrotanshinlactone	Prostaglandin G/H synthase 2	PTGS2
MOL007100	dihydrotanshinlactone	5-hydroxytryptamine receptor 3A	HTR3A
MOL007100	dihydrotanshinlactone	Retinoic acid receptor RXR-alpha	RXRA
MOL007100	dihydrotanshinlactone	Acetylcholinesterase	ACHE
MOL007100	dihydrotanshinlactone	Alpha-1A adrenergic receptor	ADRA1A
MOL007100	dihydrotanshinlactone	Alpha-1B adrenergic receptor	ADRA1B
MOL007100	dihydrotanshinlactone	Sodium-dependent dopamine transporter	SLC6A3
MOL007100	dihydrotanshinlactone	Beta-2 adrenergic receptor	ADRB2
MOL007100	dihydrotanshinlactone	Alpha-1D adrenergic receptor	ADRA1D
MOL007100	dihydrotanshinlactone	Sodium-dependent serotonin transporter	SLC6A4
MOL007100	dihydrotanshinlactone	Mu-type opioid receptor	OPRM1
MOL007100	dihydrotanshinlactone	Gamma-aminobutyric acid receptor subunit alpha-1	GABRA1
MOL007100	dihydrotanshinlactone	Glycogen synthase kinase-3 beta	GSK3B
MOL007100	dihydrotanshinlactone	Trypsin-1	PRSS1
MOL007100	dihydrotanshinlactone	Cyclin-A2	CCNA2
MOL007101	dihydrotanshinoneⅠ	Prostaglandin G/H synthase 1	PTGS1
MOL007101	dihydrotanshinoneⅠ	Sodium channel protein type 5 subunit alpha	SCN5A
MOL007101	dihydrotanshinoneⅠ	Prostaglandin G/H synthase 2	PTGS2
MOL007101	dihydrotanshinoneⅠ	5-hydroxytryptamine receptor 3A	HTR3A
MOL007101	dihydrotanshinoneⅠ	Retinoic acid receptor RXR-alpha	RXRA
MOL007101	dihydrotanshinoneⅠ	Alpha-1A adrenergic receptor	ADRA1A
MOL007101	dihydrotanshinoneⅠ	Alpha-1B adrenergic receptor	ADRA1B
MOL007101	dihydrotanshinoneⅠ	Beta-2 adrenergic receptor	ADRB2
MOL007101	dihydrotanshinoneⅠ	Gamma-aminobutyric acid receptor subunit alpha-1	GABRA1
MOL007101	dihydrotanshinoneⅠ	Nuclear receptor coactivator 2	NCOA2
MOL007101	dihydrotanshinoneⅠ	Nuclear receptor coactivator 1	NCOA1
MOL007105	epidanshenspiroketallactone	Prostaglandin G/H synthase 1	PTGS1
MOL007105	epidanshenspiroketallactone	Muscarinic acetylcholine receptor M3	CHRM3
MOL007105	epidanshenspiroketallactone	Muscarinic acetylcholine receptor M1	CHRM1
MOL007105	epidanshenspiroketallactone	Estrogen receptor	ESR1
MOL007105	epidanshenspiroketallactone	Sodium channel protein type 5 subunit alpha	SCN5A
MOL007105	epidanshenspiroketallactone	Muscarinic acetylcholine receptor M5	CHRM5
MOL007105	epidanshenspiroketallactone	Prostaglandin G/H synthase 2	PTGS2
MOL007105	epidanshenspiroketallactone	Muscarinic acetylcholine receptor M4	CHRM4
MOL007105	epidanshenspiroketallactone	Retinoic acid receptor RXR-alpha	RXRA
MOL007105	epidanshenspiroketallactone	Delta-type opioid receptor	OPRD1
MOL007105	epidanshenspiroketallactone	Alpha-1A adrenergic receptor	ADRA1A
MOL007105	epidanshenspiroketallactone	Muscarinic acetylcholine receptor M2	CHRM2
MOL007105	epidanshenspiroketallactone	Alpha-1B adrenergic receptor	ADRA1B
MOL007105	epidanshenspiroketallactone	Beta-2 adrenergic receptor	ADRB2
MOL007105	epidanshenspiroketallactone	Alpha-1D adrenergic receptor	ADRA1D
MOL007105	epidanshenspiroketallactone	Sodium-dependent serotonin transporter	SLC6A4
MOL007105	epidanshenspiroketallactone	Mu-type opioid receptor	OPRM1
MOL007105	epidanshenspiroketallactone	Gamma-aminobutyric acid receptor subunit alpha-1	GABRA1
MOL007107	C09092	Muscarinic acetylcholine receptor M3	CHRM3
MOL007107	C09092	Muscarinic acetylcholine receptor M1	CHRM1
MOL007107	C09092	Sodium channel protein type 5 subunit alpha	SCN5A
MOL007107	C09092	Acetylcholinesterase	ACHE
MOL007107	C09092	Alpha-1A adrenergic receptor	ADRA1A
MOL007107	C09092	Muscarinic acetylcholine receptor M2	CHRM2
MOL007107	C09092	Alpha-1B adrenergic receptor	ADRA1B
MOL007107	C09092	Beta-2 adrenergic receptor	ADRB2
MOL007107	C09092	Alpha-1D adrenergic receptor	ADRA1D
MOL007107	C09092	Mu-type opioid receptor	OPRM1
MOL007108	isocryptotanshi-none	Nitric oxide synthase, inducible	NOS2
MOL007108	isocryptotanshi-none	Prostaglandin G/H synthase 1	PTGS1
MOL007108	isocryptotanshi-none	Muscarinic acetylcholine receptor M3	CHRM3
MOL007108	isocryptotanshi-none	Muscarinic acetylcholine receptor M1	CHRM1
MOL007108	isocryptotanshi-none	Estrogen receptor	ESR1
MOL007108	isocryptotanshi-none	Androgen receptor	AR
MOL007108	isocryptotanshi-none	Sodium channel protein type 5 subunit alpha	SCN5A
MOL007108	isocryptotanshi-none	Muscarinic acetylcholine receptor M5	CHRM5
MOL007108	isocryptotanshi-none	Prostaglandin G/H synthase 2	PTGS2
MOL007108	isocryptotanshi-none	Muscarinic acetylcholine receptor M4	CHRM4
MOL007108	isocryptotanshi-none	Retinoic acid receptor RXR-alpha	RXRA
MOL007108	isocryptotanshi-none	Delta-type opioid receptor	OPRD1
MOL007108	isocryptotanshi-none	Acetylcholinesterase	ACHE
MOL007108	isocryptotanshi-none	Alpha-1A adrenergic receptor	ADRA1A
MOL007108	isocryptotanshi-none	Muscarinic acetylcholine receptor M2	CHRM2
MOL007108	isocryptotanshi-none	Alpha-1B adrenergic receptor	ADRA1B
MOL007108	isocryptotanshi-none	Beta-2 adrenergic receptor	ADRB2
MOL007108	isocryptotanshi-none	Alpha-1D adrenergic receptor	ADRA1D
MOL007108	isocryptotanshi-none	D(2) dopamine receptor	DRD2
MOL007108	isocryptotanshi-none	Mu-type opioid receptor	OPRM1
MOL007108	isocryptotanshi-none	Gamma-aminobutyric acid receptor subunit alpha-1	GABRA1
MOL007108	isocryptotanshi-none	Trypsin-1	PRSS1
MOL007108	isocryptotanshi-none	Nuclear receptor coactivator 2	NCOA2
MOL007108	isocryptotanshi-none	Nuclear receptor coactivator 1	NCOA1
MOL007111	Isotanshinone II	Nitric oxide synthase, inducible	NOS2
MOL007111	Isotanshinone II	Muscarinic acetylcholine receptor M3	CHRM3
MOL007111	Isotanshinone II	Muscarinic acetylcholine receptor M1	CHRM1
MOL007111	Isotanshinone II	Estrogen receptor	ESR1
MOL007111	Isotanshinone II	Androgen receptor	AR
MOL007111	Isotanshinone II	Sodium channel protein type 5 subunit alpha	SCN5A
MOL007111	Isotanshinone II	Muscarinic acetylcholine receptor M5	CHRM5
MOL007111	Isotanshinone II	Prostaglandin G/H synthase 2	PTGS2
MOL007111	Isotanshinone II	Retinoic acid receptor RXR-alpha	RXRA
MOL007111	Isotanshinone II	Delta-type opioid receptor	OPRD1
MOL007111	Isotanshinone II	Acetylcholinesterase	ACHE
MOL007111	Isotanshinone II	Alpha-1A adrenergic receptor	ADRA1A
MOL007111	Isotanshinone II	Muscarinic acetylcholine receptor M2	CHRM2
MOL007111	Isotanshinone II	Beta-2 adrenergic receptor	ADRB2
MOL007111	Isotanshinone II	Mu-type opioid receptor	OPRM1
MOL007111	Isotanshinone II	Estrogen receptor beta	ESR2
MOL007111	Isotanshinone II	Gamma-aminobutyric acid receptor subunit alpha-1	GABRA1
MOL007111	Isotanshinone II	Glycogen synthase kinase-3 beta	GSK3B
MOL007111	Isotanshinone II	Serine/threonine-protein kinase Chk1	CHEK1
MOL007111	Isotanshinone II	Cyclin-A2	CCNA2
MOL007115	manool	Nuclear receptor coactivator 2	NCOA2
MOL007119	miltionone Ⅰ	Prostaglandin G/H synthase 1	PTGS1
MOL007119	miltionone Ⅰ	Muscarinic acetylcholine receptor M3	CHRM3
MOL007119	miltionone Ⅰ	Muscarinic acetylcholine receptor M1	CHRM1
MOL007119	miltionone Ⅰ	Estrogen receptor	ESR1
MOL007119	miltionone Ⅰ	Androgen receptor	AR
MOL007119	miltionone Ⅰ	Sodium channel protein type 5 subunit alpha	SCN5A
MOL007119	miltionone Ⅰ	Prostaglandin G/H synthase 2	PTGS2
MOL007119	miltionone Ⅰ	Retinoic acid receptor RXR-alpha	RXRA
MOL007119	miltionone Ⅰ	Delta-type opioid receptor	OPRD1
MOL007119	miltionone Ⅰ	Alpha-1A adrenergic receptor	ADRA1A
MOL007119	miltionone Ⅰ	Muscarinic acetylcholine receptor M2	CHRM2
MOL007119	miltionone Ⅰ	Alpha-1B adrenergic receptor	ADRA1B
MOL007119	miltionone Ⅰ	Beta-2 adrenergic receptor	ADRB2
MOL007119	miltionone Ⅰ	Mu-type opioid receptor	OPRM1
MOL007119	miltionone Ⅰ	Glucocorticoid receptor	NR3C1
MOL007119	miltionone Ⅰ	Glycogen synthase kinase-3 beta	GSK3B
MOL007119	miltionone Ⅰ	Cyclin-A2	CCNA2
MOL007119	miltionone Ⅰ	Nuclear receptor coactivator 2	NCOA2
MOL007119	miltionone Ⅰ	Nuclear receptor coactivator 1	NCOA1
MOL007120	miltionone Ⅱ	Prostaglandin G/H synthase 2	PTGS2
MOL007120	miltionone Ⅱ	Acetylcholinesterase	ACHE
MOL007120	miltionone Ⅱ	Progesterone receptor	PGR
MOL007120	miltionone Ⅱ	Glucocorticoid receptor	NR3C1
MOL007120	miltionone Ⅱ	Nuclear receptor coactivator 2	NCOA2
MOL007120	miltionone Ⅱ	Nuclear receptor coactivator 1	NCOA1
MOL007121	miltipolone	Estrogen receptor	ESR1
MOL007121	miltipolone	Acetylcholinesterase	ACHE
MOL007122	Miltirone	Prostaglandin G/H synthase 1	PTGS1
MOL007122	Miltirone	Muscarinic acetylcholine receptor M3	CHRM3
MOL007122	Miltirone	Muscarinic acetylcholine receptor M1	CHRM1
MOL007122	Miltirone	Estrogen receptor	ESR1
MOL007122	Miltirone	Androgen receptor	AR
MOL007122	Miltirone	D(1B) dopamine receptor	DRD5
MOL007122	Miltirone	Sodium channel protein type 5 subunit alpha	SCN5A
MOL007122	Miltirone	Muscarinic acetylcholine receptor M5	CHRM5
MOL007122	Miltirone	Prostaglandin G/H synthase 2	PTGS2
MOL007122	Miltirone	Alpha-2C adrenergic receptor	ADRA2C
MOL007122	Miltirone	Muscarinic acetylcholine receptor M4	CHRM4
MOL007122	Miltirone	Retinoic acid receptor RXR-alpha	RXRA
MOL007122	Miltirone	Delta-type opioid receptor	OPRD1
MOL007122	Miltirone	Alpha-1A adrenergic receptor	ADRA1A
MOL007122	Miltirone	Muscarinic acetylcholine receptor M2	CHRM2
MOL007122	Miltirone	Alpha-1B adrenergic receptor	ADRA1B
MOL007122	Miltirone	Sodium-dependent dopamine transporter	SLC6A3
MOL007122	Miltirone	Beta-2 adrenergic receptor	ADRB2
MOL007122	Miltirone	Alpha-1D adrenergic receptor	ADRA1D
MOL007122	Miltirone	Mu-type opioid receptor	OPRM1
MOL007122	Miltirone	Nuclear receptor coactivator 2	NCOA2
MOL007124	neocryptotanshinone ii	Prostaglandin G/H synthase 1	PTGS1
MOL007124	neocryptotanshinone ii	Muscarinic acetylcholine receptor M3	CHRM3
MOL007124	neocryptotanshinone ii	Muscarinic acetylcholine receptor M1	CHRM1
MOL007124	neocryptotanshinone ii	Estrogen receptor	ESR1
MOL007124	neocryptotanshinone ii	Androgen receptor	AR
MOL007124	neocryptotanshinone ii	Sodium channel protein type 5 subunit alpha	SCN5A
MOL007124	neocryptotanshinone ii	Prostaglandin G/H synthase 2	PTGS2
MOL007124	neocryptotanshinone ii	Muscarinic acetylcholine receptor M4	CHRM4
MOL007124	neocryptotanshinone ii	Retinoic acid receptor RXR-alpha	RXRA
MOL007124	neocryptotanshinone ii	Delta-type opioid receptor	OPRD1
MOL007124	neocryptotanshinone ii	Alpha-1A adrenergic receptor	ADRA1A
MOL007124	neocryptotanshinone ii	Muscarinic acetylcholine receptor M2	CHRM2
MOL007124	neocryptotanshinone ii	Alpha-1B adrenergic receptor	ADRA1B
MOL007124	neocryptotanshinone ii	Sodium-dependent dopamine transporter	SLC6A3
MOL007124	neocryptotanshinone ii	Beta-2 adrenergic receptor	ADRB2
MOL007124	neocryptotanshinone ii	Alpha-1D adrenergic receptor	ADRA1D
MOL007124	neocryptotanshinone ii	Sodium-dependent serotonin transporter	SLC6A4
MOL007124	neocryptotanshinone ii	Mu-type opioid receptor	OPRM1
MOL007124	neocryptotanshinone ii	Gamma-aminobutyric acid receptor subunit alpha-1	GABRA1
MOL007124	neocryptotanshinone ii	Glycogen synthase kinase-3 beta	GSK3B
MOL007124	neocryptotanshinone ii	Cyclin-A2	CCNA2
MOL007125	neocryptotanshinone	Prostaglandin G/H synthase 1	PTGS1
MOL007125	neocryptotanshinone	Muscarinic acetylcholine receptor M3	CHRM3
MOL007125	neocryptotanshinone	Muscarinic acetylcholine receptor M1	CHRM1
MOL007125	neocryptotanshinone	Sodium channel protein type 5 subunit alpha	SCN5A
MOL007125	neocryptotanshinone	Peroxisome proliferator activated receptor gamma	PPARG
MOL007125	neocryptotanshinone	Prostaglandin G/H synthase 2	PTGS2
MOL007125	neocryptotanshinone	Alpha-1B adrenergic receptor	ADRA1B
MOL007125	neocryptotanshinone	Beta-2 adrenergic receptor	ADRB2
MOL007125	neocryptotanshinone	Alpha-1D adrenergic receptor	ADRA1D
MOL007125	neocryptotanshinone	Mu-type opioid receptor	OPRM1
MOL007125	neocryptotanshinone	Nuclear receptor coactivator 2	NCOA2
MOL007125	neocryptotanshinone	Nuclear receptor coactivator 1	NCOA1
MOL007127	1-methyl-8,9-dihydro-7H-naphtho[5,6-g]benzofuran-6,10,11-trione	Prostaglandin G/H synthase 1	PTGS1
MOL007127	1-methyl-8,9-dihydro-7H-naphtho[5,6-g]benzofuran-6,10,11-trione	Muscarinic acetylcholine receptor M3	CHRM3
MOL007127	1-methyl-8,9-dihydro-7H-naphtho[5,6-g]benzofuran-6,10,11-trione	Sodium channel protein type 5 subunit alpha	SCN5A
MOL007127	1-methyl-8,9-dihydro-7H-naphtho[5,6-g]benzofuran-6,10,11-trione	Muscarinic acetylcholine receptor M5	CHRM5
MOL007127	1-methyl-8,9-dihydro-7H-naphtho[5,6-g]benzofuran-6,10,11-trione	Prostaglandin G/H synthase 2	PTGS2
MOL007127	1-methyl-8,9-dihydro-7H-naphtho[5,6-g]benzofuran-6,10,11-trione	Retinoic acid receptor RXR-alpha	RXRA
MOL007127	1-methyl-8,9-dihydro-7H-naphtho[5,6-g]benzofuran-6,10,11-trione	Acetylcholinesterase	ACHE
MOL007127	1-methyl-8,9-dihydro-7H-naphtho[5,6-g]benzofuran-6,10,11-trione	Alpha-1A adrenergic receptor	ADRA1A
MOL007127	1-methyl-8,9-dihydro-7H-naphtho[5,6-g]benzofuran-6,10,11-trione	Beta-2 adrenergic receptor	ADRB2
MOL007127	1-methyl-8,9-dihydro-7H-naphtho[5,6-g]benzofuran-6,10,11-trione	Mu-type opioid receptor	OPRM1
MOL007127	1-methyl-8,9-dihydro-7H-naphtho[5,6-g]benzofuran-6,10,11-trione	Gamma-aminobutyric acid receptor subunit alpha-1	GABRA1
MOL007127	1-methyl-8,9-dihydro-7H-naphtho[5,6-g]benzofuran-6,10,11-trione	Nuclear receptor coactivator 1	NCOA1
MOL007130	prolithospermic acid	Nitric oxide synthase, inducible	NOS2
MOL007130	prolithospermic acid	Prostaglandin G/H synthase 1	PTGS1
MOL007130	prolithospermic acid	Estrogen receptor	ESR1
MOL007130	prolithospermic acid	Androgen receptor	AR
MOL007130	prolithospermic acid	Prostaglandin G/H synthase 2	PTGS2
MOL007130	prolithospermic acid	Trypsin-1	PRSS1
MOL007132	(2R)-3-(3,4-dihydroxyphenyl)-2-[(Z)-3-(3,4-dihydroxyphenyl)acryloyl]oxy-propionic acid	Estrogen receptor	ESR1
MOL007132	(2R)-3-(3,4-dihydroxyphenyl)-2-[(Z)-3-(3,4-dihydroxyphenyl)acryloyl]oxy-propionic acid	Androgen receptor	AR
MOL007132	(2R)-3-(3,4-dihydroxyphenyl)-2-[(Z)-3-(3,4-dihydroxyphenyl)acryloyl]oxy-propionic acid	Peroxisome proliferator activated receptor gamma	PPARG
MOL007132	(2R)-3-(3,4-dihydroxyphenyl)-2-[(Z)-3-(3,4-dihydroxyphenyl)acryloyl]oxy-propionic acid	Prostaglandin G/H synthase 2	PTGS2
MOL007132	(2R)-3-(3,4-dihydroxyphenyl)-2-[(Z)-3-(3,4-dihydroxyphenyl)acryloyl]oxy-propionic acid	Trypsin-1	PRSS1
MOL007132	(2R)-3-(3,4-dihydroxyphenyl)-2-[(Z)-3-(3,4-dihydroxyphenyl)acryloyl]oxy-propionic acid	Cyclin-A2	CCNA2
MOL007141	salvianolic acid g	Prostaglandin G/H synthase 2	PTGS2
MOL007143	salvilenone Ⅰ	Prostaglandin G/H synthase 2	PTGS2
MOL007143	salvilenone Ⅰ	Retinoic acid receptor RXR-alpha	RXRA
MOL007143	salvilenone Ⅰ	Acetylcholinesterase	ACHE
MOL007143	salvilenone Ⅰ	Progesterone receptor	PGR
MOL007143	salvilenone Ⅰ	Glucocorticoid receptor	NR3C1
MOL007143	salvilenone Ⅰ	Nuclear receptor coactivator 2	NCOA2
MOL007143	salvilenone Ⅰ	Nuclear receptor coactivator 1	NCOA1
MOL007145	salviolone	Prostaglandin G/H synthase 1	PTGS1
MOL007145	salviolone	Muscarinic acetylcholine receptor M3	CHRM3
MOL007145	salviolone	Muscarinic acetylcholine receptor M1	CHRM1
MOL007145	salviolone	D(1B) dopamine receptor	DRD5
MOL007145	salviolone	Sodium channel protein type 5 subunit alpha	SCN5A
MOL007145	salviolone	Muscarinic acetylcholine receptor M5	CHRM5
MOL007145	salviolone	Prostaglandin G/H synthase 2	PTGS2
MOL007145	salviolone	Alpha-2A adrenergic receptor	ADRA2A
MOL007145	salviolone	5-hydroxytryptamine receptor 3A	HTR3A
MOL007145	salviolone	Muscarinic acetylcholine receptor M4	CHRM4
MOL007145	salviolone	Delta-type opioid receptor	OPRD1
MOL007145	salviolone	Acetylcholinesterase	ACHE
MOL007145	salviolone	Sodium-dependent noradrenaline transporter	SLC6A2
MOL007145	salviolone	Alpha-1A adrenergic receptor	ADRA1A
MOL007145	salviolone	Muscarinic acetylcholine receptor M2	CHRM2
MOL007145	salviolone	Alpha-2B adrenergic receptor	ADRA2B
MOL007145	salviolone	Alpha-1B adrenergic receptor	ADRA1B
MOL007145	salviolone	Sodium-dependent dopamine transporter	SLC6A3
MOL007145	salviolone	Beta-2 adrenergic receptor	ADRB2
MOL007145	salviolone	Neuronal acetylcholine receptor subunit alpha-2	CHRNA2
MOL007145	salviolone	Sodium-dependent serotonin transporter	SLC6A4
MOL007145	salviolone	D(2) dopamine receptor	DRD2
MOL007145	salviolone	Mu-type opioid receptor	OPRM1
MOL007145	salviolone	Gamma-aminobutyric acid receptor subunit alpha-1	GABRA1
MOL007145	salviolone	Gamma-aminobutyric acid receptor subunit gamma-3	GABRG3
MOL007145	salviolone	Gamma-aminobutyric acid receptor subunit epsilon	GABRE
MOL007150	(6S)-6-hydroxy-1-methyl-6-methylol-8,9-dihydro-7H-naphtho[8,7-g]benzofuran-10,11-quinone	Prostaglandin G/H synthase 2	PTGS2
MOL007150	(6S)-6-hydroxy-1-methyl-6-methylol-8,9-dihydro-7H-naphtho[8,7-g]benzofuran-10,11-quinone	Acetylcholinesterase	ACHE
MOL007150	(6S)-6-hydroxy-1-methyl-6-methylol-8,9-dihydro-7H-naphtho[8,7-g]benzofuran-10,11-quinone	Trypsin-1	PRSS1
MOL007150	(6S)-6-hydroxy-1-methyl-6-methylol-8,9-dihydro-7H-naphtho[8,7-g]benzofuran-10,11-quinone	Nuclear receptor coactivator 1	NCOA1
MOL007151	Tanshindiol B	Prostaglandin G/H synthase 2	PTGS2
MOL007151	Tanshindiol B	Acetylcholinesterase	ACHE
MOL007151	Tanshindiol B	Nuclear receptor coactivator 1	NCOA1
MOL007152	Przewaquinone E	Prostaglandin G/H synthase 2	PTGS2
MOL007152	Przewaquinone E	Acetylcholinesterase	ACHE
MOL007152	Przewaquinone E	Nuclear receptor coactivator 1	NCOA1
MOL007154	tanshinone iia	Muscarinic acetylcholine receptor M3	CHRM3
MOL007154	tanshinone iia	Muscarinic acetylcholine receptor M1	CHRM1
MOL007154	tanshinone iia	Sodium channel protein type 5 subunit alpha	SCN5A
MOL007154	tanshinone iia	Muscarinic acetylcholine receptor M5	CHRM5
MOL007154	tanshinone iia	Prostaglandin G/H synthase 2	PTGS2
MOL007154	tanshinone iia	Muscarinic acetylcholine receptor M4	CHRM4
MOL007154	tanshinone iia	Delta-type opioid receptor	OPRD1
MOL007154	tanshinone iia	Acetylcholinesterase	ACHE
MOL007154	tanshinone iia	Alpha-1A adrenergic receptor	ADRA1A
MOL007154	tanshinone iia	Muscarinic acetylcholine receptor M2	CHRM2
MOL007154	tanshinone iia	Beta-2 adrenergic receptor	ADRB2
MOL007154	tanshinone iia	Mu-type opioid receptor	OPRM1
MOL007154	tanshinone iia	Nuclear receptor coactivator 1	NCOA1
MOL007154	tanshinone iia	Retinoic acid receptor RXR-alpha	RXRA
MOL007154	tanshinone iia	Transcription factor p65	RELA
MOL007154	tanshinone iia	Apoptosis regulator Bcl-2	BCL2
MOL007154	tanshinone iia	Proto-oncogene c-Fos	FOS
MOL007154	tanshinone iia	Cyclin-dependent kinase inhibitor 1	CDKN1A
MOL007154	tanshinone iia	Matrix metalloproteinase-9	MMP9
MOL007154	tanshinone iia	Transcription factor AP-1	JUN
MOL007154	tanshinone iia	Activator of 90 kDa heat shock protein ATPase homolog 1	AHSA1
MOL007154	tanshinone iia	Caspase-3	CASP3
MOL007154	tanshinone iia	Cellular tumor antigen p53	TP63
MOL007154	tanshinone iia	NF-kappa-B inhibitor alpha	NFKBIA
MOL007154	tanshinone iia	Fatty acid synthase	FASN
MOL007154	tanshinone iia	Endothelin-1 receptor	EDNRA
MOL007154	tanshinone iia	Endothelin-1	EDN3
MOL007154	tanshinone iia	Cytochrome P450 3A4	CYP3A4
MOL007154	tanshinone iia	Cytochrome P450 1A2	CYP1A2
MOL007154	tanshinone iia	Myc proto-oncogene protein	MYC
MOL007154	tanshinone iia	Cytochrome P450 1A1	CYP1A1
MOL007154	tanshinone iia	Nuclear receptor subfamily 1 group I member 2	NR1I2
MOL007154	tanshinone iia	Nucleophosmin	NPM1
MOL007154	tanshinone iia	Endothelin-converting enzyme 1	ECE1
MOL007154	tanshinone iia	Poly [ADP-ribose] polymerase 4	PARP4
MOL007154	tanshinone iia	Calcitonin receptor	CALCR
MOL007154	tanshinone iia	Integrin beta-3	ITGB3
MOL007155	(6S)-6-(hydroxymethyl)-1,6-dimethyl-8,9-dihydro-7H-naphtho[8,7-g]benzofuran-10,11-dione	Muscarinic acetylcholine receptor M1	CHRM1
MOL007155	(6S)-6-(hydroxymethyl)-1,6-dimethyl-8,9-dihydro-7H-naphtho[8,7-g]benzofuran-10,11-dione	Sodium channel protein type 5 subunit alpha	SCN5A
MOL007155	(6S)-6-(hydroxymethyl)-1,6-dimethyl-8,9-dihydro-7H-naphtho[8,7-g]benzofuran-10,11-dione	Prostaglandin G/H synthase 2	PTGS2
MOL007155	(6S)-6-(hydroxymethyl)-1,6-dimethyl-8,9-dihydro-7H-naphtho[8,7-g]benzofuran-10,11-dione	Delta-type opioid receptor	OPRD1
MOL007155	(6S)-6-(hydroxymethyl)-1,6-dimethyl-8,9-dihydro-7H-naphtho[8,7-g]benzofuran-10,11-dione	Acetylcholinesterase	ACHE
MOL007155	(6S)-6-(hydroxymethyl)-1,6-dimethyl-8,9-dihydro-7H-naphtho[8,7-g]benzofuran-10,11-dione	Alpha-1A adrenergic receptor	ADRA1A
MOL007155	(6S)-6-(hydroxymethyl)-1,6-dimethyl-8,9-dihydro-7H-naphtho[8,7-g]benzofuran-10,11-dione	Beta-2 adrenergic receptor	ADRB2
MOL007155	(6S)-6-(hydroxymethyl)-1,6-dimethyl-8,9-dihydro-7H-naphtho[8,7-g]benzofuran-10,11-dione	Mu-type opioid receptor	OPRM1
MOL007155	(6S)-6-(hydroxymethyl)-1,6-dimethyl-8,9-dihydro-7H-naphtho[8,7-g]benzofuran-10,11-dione	Trypsin-1	PRSS1
MOL007155	(6S)-6-(hydroxymethyl)-1,6-dimethyl-8,9-dihydro-7H-naphtho[8,7-g]benzofuran-10,11-dione	Nuclear receptor coactivator 1	NCOA1
MOL007156	tanshinone Ⅵ	Prostaglandin G/H synthase 1	PTGS1
MOL007156	tanshinone Ⅵ	Estrogen receptor	ESR1
MOL007156	tanshinone Ⅵ	Androgen receptor	AR
MOL007156	tanshinone Ⅵ	Sodium channel protein type 5 subunit alpha	SCN5A
MOL007156	tanshinone Ⅵ	Peroxisome proliferator activated receptor gamma	PPARG
MOL007156	tanshinone Ⅵ	Prostaglandin G/H synthase 2	PTGS2
MOL007156	tanshinone Ⅵ	Nuclear receptor coactivator 2	NCOA2
MOL007156	tanshinone Ⅵ	Nuclear receptor coactivator 1	NCOA1
MOL001736	(-)-taxifolin	Prostaglandin G/H synthase 1	PTGS1
MOL001736	(-)-taxifolin	Prostaglandin G/H synthase 2	PTGS2
MOL000358	beta-sitosterol	Progesterone receptor	PGR
MOL000358	beta-sitosterol	Nuclear receptor coactivator 2	NCOA2
MOL000358	beta-sitosterol	Prostaglandin G/H synthase 1	PTGS1
MOL000358	beta-sitosterol	Prostaglandin G/H synthase 2	PTGS2
MOL000358	beta-sitosterol	Potassium voltage-gated channel subfamily H member 2	KCNH2
MOL000358	beta-sitosterol	Muscarinic acetylcholine receptor M3	CHRM3
MOL000358	beta-sitosterol	Muscarinic acetylcholine receptor M1	CHRM1
MOL000358	beta-sitosterol	Sodium channel protein type 5 subunit alpha	SCN5A
MOL000358	beta-sitosterol	Muscarinic acetylcholine receptor M4	CHRM4
MOL000358	beta-sitosterol	Alpha-1A adrenergic receptor	ADRA1A
MOL000358	beta-sitosterol	Muscarinic acetylcholine receptor M2	CHRM2
MOL000358	beta-sitosterol	Alpha-1B adrenergic receptor	ADRA1B
MOL000358	beta-sitosterol	Beta-2 adrenergic receptor	ADRB2
MOL000358	beta-sitosterol	Neuronal acetylcholine receptor subunit alpha-2	CHRNA2
MOL000358	beta-sitosterol	Sodium-dependent serotonin transporter	SLC6A4
MOL000358	beta-sitosterol	Mu-type opioid receptor	OPRM1
MOL000358	beta-sitosterol	Gamma-aminobutyric acid receptor subunit alpha-1	GABRA1
MOL000358	beta-sitosterol	Apoptosis regulator Bcl-2	BCL2
MOL000358	beta-sitosterol	Apoptosis regulator BAX	BAX
MOL000358	beta-sitosterol	Caspase-9	CASP9
MOL000358	beta-sitosterol	Transcription factor AP-1	JUN
MOL000358	beta-sitosterol	Caspase-3	CASP3
MOL000358	beta-sitosterol	Caspase-8	CASP8
MOL000358	beta-sitosterol	Protein kinase C alpha type	PRKCA
MOL000358	beta-sitosterol	Serum paraoxonase/arylesterase 1	PON1
MOL000358	beta-sitosterol	Microtubule-associated protein 2	MAP2
MOL000359	sitosterol	Progesterone receptor	PGR
MOL000359	sitosterol	Nuclear receptor coactivator 2	NCOA2
MOL000359	sitosterol	Mineralocorticoid receptor	NR3C2
MOL002003	(-)-Caryophyllene oxide	Muscarinic acetylcholine receptor M3	CHRM3
MOL002003	(-)-Caryophyllene oxide	Muscarinic acetylcholine receptor M1	CHRM1
MOL002003	(-)-Caryophyllene oxide	Prostaglandin G/H synthase 2	PTGS2
MOL002003	(-)-Caryophyllene oxide	Acetylcholinesterase	ACHE
MOL002003	(-)-Caryophyllene oxide	Muscarinic acetylcholine receptor M2	CHRM2
MOL002003	(-)-Caryophyllene oxide	Alpha-1B adrenergic receptor	ADRA1B
MOL002003	(-)-Caryophyllene oxide	Gamma-aminobutyric acid receptor subunit alpha-1	GABRA1
MOL000073	ent-Epicatechin	Prostaglandin G/H synthase 1	PTGS1
MOL000073	ent-Epicatechin	Estrogen receptor	ESR1
MOL000073	ent-Epicatechin	Prostaglandin G/H synthase 2	PTGS2
MOL004576	taxifolin	Prostaglandin G/H synthase 1	PTGS1
MOL004576	taxifolin	Prostaglandin G/H synthase 2	PTGS2
MOL004576	taxifolin	Retinoic acid receptor RXR-alpha	RXRA
MOL004576	taxifolin	Aldose reductase	AKR1B1
MOL004576	taxifolin	Transcription factor p65	RELA
MOL004576	taxifolin	Intercellular adhesion molecule 1	ICAM1
MOL004576	taxifolin	Diacylglycerol O-acyltransferase 2	DGAT2
MOL004576	taxifolin	Microsomal triglyceride transfer protein large subunit	MTTP
MOL004576	taxifolin	Apolipoprotein B-100	APOB
MOL001494	Mandenol	Prostaglandin G/H synthase 1	PTGS1
MOL001494	Mandenol	Prostaglandin G/H synthase 2	PTGS2
MOL001494	Mandenol	Nuclear receptor coactivator 2	NCOA2
MOL002881	Diosmetin	Nitric oxide synthase, inducible	NOS2
MOL002881	Diosmetin	Prostaglandin G/H synthase 1	PTGS1
MOL002881	Diosmetin	Prostaglandin G/H synthase 2	PTGS2
MOL002881	Diosmetin	Trypsin-1	PRSS1
MOL002881	Diosmetin	Nuclear receptor coactivator 2	NCOA2
MOL002881	Diosmetin	Nuclear receptor coactivator 1	NCOA1
MOL004355	Spinasterol	Progesterone receptor	PGR
MOL004355	Spinasterol	Mineralocorticoid receptor	NR3C2
MOL004355	Spinasterol	Nuclear receptor coactivator 2	NCOA2
MOL005530	Hydroxygenkwanin	Nitric oxide synthase, inducible	NOS2
MOL005530	Hydroxygenkwanin	Prostaglandin G/H synthase 1	PTGS1
MOL005530	Hydroxygenkwanin	Prostaglandin G/H synthase 2	PTGS2
MOL005530	Hydroxygenkwanin	Trypsin-1	PRSS1
MOL005530	Hydroxygenkwanin	Nuclear receptor coactivator 2	NCOA2
MOL006756	Schottenol	Progesterone receptor	PGR
MOL006756	Schottenol	Nuclear receptor coactivator 2	NCOA2
MOL007165	10α-cucurbita-5,24-diene-3β-ol	Progesterone receptor	PGR
MOL007165	10α-cucurbita-5,24-diene-3β-ol	Mineralocorticoid receptor	NR3C2
MOL007171	5-dehydrokarounidiol	Glucocorticoid receptor	NR3C1
MOL007172	7-oxo-dihydrokaro-unidiol	Mineralocorticoid receptor	NR3C2
MOL007179	Linolenic acid ethyl ester	Prostaglandin G/H synthase 1	PTGS1
MOL007179	Linolenic acid ethyl ester	Prostaglandin G/H synthase 2	PTGS2

## Sheet: putative targets of KXF
Symbol		Summary
PGR		After 1216 effective targets were obtained，992 duplicate targets were deleted, and 224 effective targets were remained.
NOS2
PTGS1
AR
SCN5A
PTGS2
ESR2
CHEK1
PRSS1
NCOA2
CHRM3
CHRM1
CHRM2
ADRA1B
GABRA1
GRIA2
ADH1B
ADH1C
LYZ
RXRA
SLC6A2
ESR1
PPARG
MAPK14
GSK3B
CCNA2
PYGM
AKR1B1
NCOA1
F7
ACHE
MAOB
RELA
NCF1
OLR1
ADRB1
HTR3A
ADRA2C
ADRB2
ADRA1D
OPRM1
KCNH2
CHRM5
CHRM4
OPRD1
ADRA1A
SLC6A3
SLC6A4
RXRB
KDR
MET
PKIA
JUN
IL4
ATP5F1B
ND6
HSD3B2
HSD3B1
IKBKB
AKT1
BCL2
BAX
TNFSF15
AHSA1
CASP3
MAPK8
MMP1
STAT1
HMOX1
CYP3A4
CYP1A2
CYP1A1
ICAM1
SELE
VCAM1
NR1I2
CYP1B1
ALOX5
HAS2
GSTP1
AHR
PSMD3
SLC2A4
NR1I3
INSR
DIO1
PPP3CA
GSTM1
GSTM2
AKR1C3
SLPI
MMP3
EGFR
VEGFA
CCND1
BCL2L1
FOS
CDKN1A
EIF6
CASP9
PLAU
MMP2
MMP9
MAPK1
IL10
EGF
RB1
IL6
TP63
ELK1
NFKBIA
POR
ODC1
CASP8
TOP1
RAF1
SOD1
PRKCA
HIF1A
RUNX1T1
ERBB2
ACACA
CAV1
MYC
F3
GJA1
IL1B
CCL2
PTGER3
CXCL8
PRKCB
BIRC5
DUOX2
NOS3
HSPB1
SULT1E1
MGAM
IL2
CCNB1
PLAT
THBD
SERPINE1
COL1A1
IFNG
IL1A
MPO
TOP2A
ABCG2
NFE2L2
NQO1
PARP1
COL3A1
CXCL11
CXCL2
DCAF5
CHEK2
CLDN4
PPARA
PPARD
HSF1
CRP
CXCL10
CHUK
SPP1
RUNX2
RASSF1
E2F1
E2F2
ACPP
CTSD
IGFBP3
IGF2
CD40LG
IRF1
ERBB3
PON1
PCOLCE
NPEPPS
HK2
RASA1
FOSL1
FOSL2
CYCS
ALOX12
NFATC1
TDRD7
EGLN1
NOX5
APOD
CHRNA2
MAP2
NR3C2
FASN
CAT
PLA2G4A
ABCC2
MTOR
DRD2
MDM2
APP
PCNA
CASP7
MCL1
TYR
PTGES
NUF2
ADCY2
ADRA2A
NR3C1
STAT3
EDN3
DRD5
ADRA2B
GABRG3
GABRE
EDNRA
NPM1
ECE1
PARP4
CALCR
ITGB3
DGAT2
MTTP
APOB

## Sheet: disease-related genes
Gene Symbol	Description	Category	Gifts	GC Id	Relevance score	GeneCards Link									Summary
TTN	Titin	Protein Coding	48	GC02M178525	351.92	https://www.genecards.org/cgi-bin/carddisp.pl?gene=TTN									After searching with dilated cardiomyopathy as the keyword in GeneCards database, 3404 genes were obtained, and 722 genes were retained when the filter condition was relevance score >10.
TTN-AS1	TTN Antisense RNA 1	RNA Gene	14	GC02P178521	205.13	https://www.genecards.org/cgi-bin/carddisp.pl?gene=TTN-AS1
MYH7	Myosin Heavy Chain 7	Protein Coding	48	GC14M023412	180.55	https://www.genecards.org/cgi-bin/carddisp.pl?gene=MYH7
DSP	Desmoplakin	Protein Coding	51	GC06P007541	170.1	https://www.genecards.org/cgi-bin/carddisp.pl?gene=DSP
MYBPC3	Myosin Binding Protein C3	Protein Coding	48	GC11M059693	153.17	https://www.genecards.org/cgi-bin/carddisp.pl?gene=MYBPC3
LMNA	Lamin A/C	Protein Coding	49	GC01P156082	150.97	https://www.genecards.org/cgi-bin/carddisp.pl?gene=LMNA
FLNC	Filamin C	Protein Coding	45	GC07P128830	142.58	https://www.genecards.org/cgi-bin/carddisp.pl?gene=FLNC
MYH6	Myosin Heavy Chain 6	Protein Coding	47	GC14M023380	126.95	https://www.genecards.org/cgi-bin/carddisp.pl?gene=MYH6
RBM20	RNA Binding Motif Protein 20	Protein Coding	37	GC10P110644	126.05	https://www.genecards.org/cgi-bin/carddisp.pl?gene=RBM20
TNNT2	Troponin T2, Cardiac Type	Protein Coding	49	GC01M201359	123.52	https://www.genecards.org/cgi-bin/carddisp.pl?gene=TNNT2
ACTC1	Actin Alpha Cardiac Muscle 1	Protein Coding	43	GC15M034788	117.04	https://www.genecards.org/cgi-bin/carddisp.pl?gene=ACTC1
TNNI3	Troponin I3, Cardiac Type	Protein Coding	50	GC19M055151	115.7	https://www.genecards.org/cgi-bin/carddisp.pl?gene=TNNI3
DMD	Dystrophin	Protein Coding	48	GC0XM031047	115.25	https://www.genecards.org/cgi-bin/carddisp.pl?gene=DMD
DSG2	Desmoglein 2	Protein Coding	47	GC18P031498	114.24	https://www.genecards.org/cgi-bin/carddisp.pl?gene=DSG2
RYR2	Ryanodine Receptor 2	Protein Coding	48	GC01P237042	112.05	https://www.genecards.org/cgi-bin/carddisp.pl?gene=RYR2
ACTN2	Actinin Alpha 2	Protein Coding	48	GC01P236686	110.21	https://www.genecards.org/cgi-bin/carddisp.pl?gene=ACTN2
SCN5A	Sodium Voltage-Gated Channel Alpha Subunit 5	Protein Coding	51	GC03M038549	108.92	https://www.genecards.org/cgi-bin/carddisp.pl?gene=SCN5A
MYPN	Myopalladin	Protein Coding	42	GC10P068106	106.21	https://www.genecards.org/cgi-bin/carddisp.pl?gene=MYPN
VCL	Vinculin	Protein Coding	49	GC10P073995	103.69	https://www.genecards.org/cgi-bin/carddisp.pl?gene=VCL
SGCD	Sarcoglycan Delta	Protein Coding	47	GC05P155870	103.18	https://www.genecards.org/cgi-bin/carddisp.pl?gene=SGCD
BAG3	BAG Cochaperone 3	Protein Coding	45	GC10P119651	102.77	https://www.genecards.org/cgi-bin/carddisp.pl?gene=BAG3
TPM1	Tropomyosin 1	Protein Coding	50	GC15P072846	102.72	https://www.genecards.org/cgi-bin/carddisp.pl?gene=TPM1
DES	Desmin	Protein Coding	49	GC02P219418	102.33	https://www.genecards.org/cgi-bin/carddisp.pl?gene=DES
PKP2	Plakophilin 2	Protein Coding	46	GC12M032790	95.73	https://www.genecards.org/cgi-bin/carddisp.pl?gene=PKP2
LDB3	LIM Domain Binding 3	Protein Coding	42	GC10P086666	95.6	https://www.genecards.org/cgi-bin/carddisp.pl?gene=LDB3
CSRP3	Cysteine And Glycine Rich Protein 3	Protein Coding	42	GC11M019160	93.95	https://www.genecards.org/cgi-bin/carddisp.pl?gene=CSRP3
TNNC1	Troponin C1, Slow Skeletal And Cardiac Type	Protein Coding	47	GC03M052452	92	https://www.genecards.org/cgi-bin/carddisp.pl?gene=TNNC1
NEXN	Nexilin F-Actin Binding Protein	Protein Coding	40	GC01P077899	91.48	https://www.genecards.org/cgi-bin/carddisp.pl?gene=NEXN
PLN	Phospholamban	Protein Coding	45	GC06P118548	87.76	https://www.genecards.org/cgi-bin/carddisp.pl?gene=PLN
ABCC9	ATP Binding Cassette Subfamily C Member 9	Protein Coding	46	GC12M021797	87.39	https://www.genecards.org/cgi-bin/carddisp.pl?gene=ABCC9
LAMA4	Laminin Subunit Alpha 4	Protein Coding	45	GC06M112107	84.73	https://www.genecards.org/cgi-bin/carddisp.pl?gene=LAMA4
JUP	Junction Plakoglobin	Protein Coding	48	GC17M041754	83.91	https://www.genecards.org/cgi-bin/carddisp.pl?gene=JUP
TAZ	Tafazzin	Protein Coding	45	GC0XP154411	81.74	https://www.genecards.org/cgi-bin/carddisp.pl?gene=TAZ
DSC2	Desmocollin 2	Protein Coding	47	GC18M031058	80.94	https://www.genecards.org/cgi-bin/carddisp.pl?gene=DSC2
TMEM43	Transmembrane Protein 43	Protein Coding	41	GC03P014124	80.81	https://www.genecards.org/cgi-bin/carddisp.pl?gene=TMEM43
MYL2	Myosin Light Chain 2	Protein Coding	50	GC12M110910	80.69	https://www.genecards.org/cgi-bin/carddisp.pl?gene=MYL2
EYA4	EYA Transcriptional Coactivator And Phosphatase 4	Protein Coding	43	GC06P133240	79.3	https://www.genecards.org/cgi-bin/carddisp.pl?gene=EYA4
TCAP	Titin-Cap	Protein Coding	43	GC17P039664	77.23	https://www.genecards.org/cgi-bin/carddisp.pl?gene=TCAP
FKTN	Fukutin	Protein Coding	40	GC09P105558	75.25	https://www.genecards.org/cgi-bin/carddisp.pl?gene=FKTN
CRYAB	Crystallin Alpha B	Protein Coding	47	GC11M111908	72.4	https://www.genecards.org/cgi-bin/carddisp.pl?gene=CRYAB
PSEN1	Presenilin 1	Protein Coding	53	GC14P073136	69.76	https://www.genecards.org/cgi-bin/carddisp.pl?gene=PSEN1
NEBL	Nebulette	Protein Coding	39	GC10M020779	68.77	https://www.genecards.org/cgi-bin/carddisp.pl?gene=NEBL
TGFB3	Transforming Growth Factor Beta 3	Protein Coding	48	GC14M075958	66.52	https://www.genecards.org/cgi-bin/carddisp.pl?gene=TGFB3
ANKRD1	Ankyrin Repeat Domain 1	Protein Coding	43	GC10M090912	66.24	https://www.genecards.org/cgi-bin/carddisp.pl?gene=ANKRD1
TMPO	Thymopoietin	Protein Coding	45	GC12P098515	64.87	https://www.genecards.org/cgi-bin/carddisp.pl?gene=TMPO
SDHA	Succinate Dehydrogenase Complex Flavoprotein Subunit A	Protein Coding	48	GC05P000208	63.92	https://www.genecards.org/cgi-bin/carddisp.pl?gene=SDHA
LAMP2	Lysosomal Associated Membrane Protein 2	Protein Coding	46	GC0XM120426	62.36	https://www.genecards.org/cgi-bin/carddisp.pl?gene=LAMP2
FLNC-AS1	FLNC Antisense RNA 1	RNA Gene	11	GC07M128851	61.6	https://www.genecards.org/cgi-bin/carddisp.pl?gene=FLNC-AS1
EMD	Emerin	Protein Coding	47	GC0XP154379	59.26	https://www.genecards.org/cgi-bin/carddisp.pl?gene=EMD
RAF1	Raf-1 Proto-Oncogene, Serine/Threonine Kinase	Protein Coding	56	GC03M012583	57.75	https://www.genecards.org/cgi-bin/carddisp.pl?gene=RAF1
DTNA	Dystrobrevin Alpha	Protein Coding	43	GC18P034493	57.69	https://www.genecards.org/cgi-bin/carddisp.pl?gene=DTNA
PSEN2	Presenilin 2	Protein Coding	51	GC01P226870	57.6	https://www.genecards.org/cgi-bin/carddisp.pl?gene=PSEN2
PLEKHM2	Pleckstrin Homology And RUN Domain Containing M2	Protein Coding	36	GC01P015691	56.91	https://www.genecards.org/cgi-bin/carddisp.pl?gene=PLEKHM2
LOC101928174	Uncharacterized LOC101928174	RNA Gene	10	GC15P034755	56.76	https://www.genecards.org/cgi-bin/carddisp.pl?gene=LOC101928174
PRKAG2	Protein Kinase AMP-Activated Non-Catalytic Subunit Gamma 2	Protein Coding	51	GC07M151556	55.81	https://www.genecards.org/cgi-bin/carddisp.pl?gene=PRKAG2
TXNRD2	Thioredoxin Reductase 2	Protein Coding	48	GC22M019863	55.71	https://www.genecards.org/cgi-bin/carddisp.pl?gene=TXNRD2
FHL2	Four And A Half LIM Domains 2	Protein Coding	47	GC02M105343	53.44	https://www.genecards.org/cgi-bin/carddisp.pl?gene=FHL2
GATAD1	GATA Zinc Finger Domain Containing 1	Protein Coding	39	GC07P092447	53.11	https://www.genecards.org/cgi-bin/carddisp.pl?gene=GATAD1
PRDM16	PR/SET Domain 16	Protein Coding	46	GC01P003068	52.96	https://www.genecards.org/cgi-bin/carddisp.pl?gene=PRDM16
MYL3	Myosin Light Chain 3	Protein Coding	46	GC03M046836	52.89	https://www.genecards.org/cgi-bin/carddisp.pl?gene=MYL3
FKRP	Fukutin Related Protein	Protein Coding	41	GC19P046746	51.83	https://www.genecards.org/cgi-bin/carddisp.pl?gene=FKRP
JPH2	Junctophilin 2	Protein Coding	40	GC20M044111	51.16	https://www.genecards.org/cgi-bin/carddisp.pl?gene=JPH2
DNAJC19	DnaJ Heat Shock Protein Family (Hsp40) Member C19	Protein Coding	40	GC03M180983	49.24	https://www.genecards.org/cgi-bin/carddisp.pl?gene=DNAJC19
SGCA	Sarcoglycan Alpha	Protein Coding	43	GC17P050164	48.29	https://www.genecards.org/cgi-bin/carddisp.pl?gene=SGCA
SYNE1	Spectrin Repeat Containing Nuclear Envelope Protein 1	Protein Coding	42	GC06M152121	47.25	https://www.genecards.org/cgi-bin/carddisp.pl?gene=SYNE1
SYNE2	Spectrin Repeat Containing Nuclear Envelope Protein 2	Protein Coding	40	GC14P063852	46.38	https://www.genecards.org/cgi-bin/carddisp.pl?gene=SYNE2
TNF	Tumor Necrosis Factor	Protein Coding	53	GC06P033397	45.79	https://www.genecards.org/cgi-bin/carddisp.pl?gene=TNF
ACADVL	Acyl-CoA Dehydrogenase Very Long Chain	Protein Coding	47	GC17P007219	45.66	https://www.genecards.org/cgi-bin/carddisp.pl?gene=ACADVL
MYOZ2	Myozenin 2	Protein Coding	39	GC04P119135	44.72	https://www.genecards.org/cgi-bin/carddisp.pl?gene=MYOZ2
ELN	Elastin	Protein Coding	45	GC07P074027	44.6	https://www.genecards.org/cgi-bin/carddisp.pl?gene=ELN
MYOT	Myotilin	Protein Coding	41	GC05P137867	44.48	https://www.genecards.org/cgi-bin/carddisp.pl?gene=MYOT
PPCS	Phosphopantothenoylcysteine Synthetase	Protein Coding	41	GC01P042456	44.21	https://www.genecards.org/cgi-bin/carddisp.pl?gene=PPCS
HADHA	Hydroxyacyl-CoA Dehydrogenase Trifunctional Multienzyme Complex Subunit Alpha	Protein Coding	47	GC02M026190	43.95	https://www.genecards.org/cgi-bin/carddisp.pl?gene=HADHA
CAV3	Caveolin 3	Protein Coding	44	GC03P008733	43.88	https://www.genecards.org/cgi-bin/carddisp.pl?gene=CAV3
TNNI3K	TNNI3 Interacting Kinase	Protein Coding	41	GC01P074235	43.66	https://www.genecards.org/cgi-bin/carddisp.pl?gene=TNNI3K
PTPN11	Protein Tyrosine Phosphatase Non-Receptor Type 11	Protein Coding	55	GC12P112418	43.55	https://www.genecards.org/cgi-bin/carddisp.pl?gene=PTPN11
GAA	Glucosidase Alpha, Acid	Protein Coding	48	GC17P080101	43.22	https://www.genecards.org/cgi-bin/carddisp.pl?gene=GAA
MHRT	Myosin Heavy Chain Associated RNA Transcript	RNA Gene	12	GC14P025075	43.17	https://www.genecards.org/cgi-bin/carddisp.pl?gene=MHRT
NPPA	Natriuretic Peptide A	Protein Coding	48	GC01M011846	42.68	https://www.genecards.org/cgi-bin/carddisp.pl?gene=NPPA
SLC25A4	Solute Carrier Family 25 Member 4	Protein Coding	48	GC04P185143	42.62	https://www.genecards.org/cgi-bin/carddisp.pl?gene=SLC25A4
GATA4	GATA Binding Protein 4	Protein Coding	50	GC08P011676	42.03	https://www.genecards.org/cgi-bin/carddisp.pl?gene=GATA4
CPT2	Carnitine Palmitoyltransferase 2	Protein Coding	50	GC01P053196	42.02	https://www.genecards.org/cgi-bin/carddisp.pl?gene=CPT2
CTF1	Cardiotrophin 1	Protein Coding	41	GC16P030910	41.31	https://www.genecards.org/cgi-bin/carddisp.pl?gene=CTF1
IL6	Interleukin 6	Protein Coding	51	GC07P022765	41.27	https://www.genecards.org/cgi-bin/carddisp.pl?gene=IL6
LAMA2	Laminin Subunit Alpha 2	Protein Coding	44	GC06P128863	41.22	https://www.genecards.org/cgi-bin/carddisp.pl?gene=LAMA2
CHKB	Choline Kinase Beta	Protein Coding	47	GC22M050578	40.98	https://www.genecards.org/cgi-bin/carddisp.pl?gene=CHKB
DSG2-AS1	DSG2 Antisense RNA 1	RNA Gene	13	GC18M031542	40.84	https://www.genecards.org/cgi-bin/carddisp.pl?gene=DSG2-AS1
PDLIM3	PDZ And LIM Domain 3	Protein Coding	38	GC04M185500	40.71	https://www.genecards.org/cgi-bin/carddisp.pl?gene=PDLIM3
ACTA1	Actin Alpha 1, Skeletal Muscle	Protein Coding	48	GC01M229431	39.75	https://www.genecards.org/cgi-bin/carddisp.pl?gene=ACTA1
CTNNA3	Catenin Alpha 3	Protein Coding	40	GC10M065912	39.66	https://www.genecards.org/cgi-bin/carddisp.pl?gene=CTNNA3
DAG1	Dystroglycan 1	Protein Coding	48	GC03P049482	38.2	https://www.genecards.org/cgi-bin/carddisp.pl?gene=DAG1
LIMS2	LIM Zinc Finger Domain Containing 2	Protein Coding	41	GC02M127638	37.96	https://www.genecards.org/cgi-bin/carddisp.pl?gene=LIMS2
NKX2-5	NK2 Homeobox 5	Protein Coding	46	GC05M173232	37.56	https://www.genecards.org/cgi-bin/carddisp.pl?gene=NKX2-5
TGFB1	Transforming Growth Factor Beta 1	Protein Coding	54	GC19M041301	37.51	https://www.genecards.org/cgi-bin/carddisp.pl?gene=TGFB1
SOS1	SOS Ras/Rac Guanine Nucleotide Exchange Factor 1	Protein Coding	49	GC02M038981	37.43	https://www.genecards.org/cgi-bin/carddisp.pl?gene=SOS1
HCN4	Hyperpolarization Activated Cyclic Nucleotide Gated Potassium Channel 4	Protein Coding	48	GC15M073319	37.37	https://www.genecards.org/cgi-bin/carddisp.pl?gene=HCN4
TGFB2	Transforming Growth Factor Beta 2	Protein Coding	51	GC01P218345	37.36	https://www.genecards.org/cgi-bin/carddisp.pl?gene=TGFB2
EDN1	Endothelin 1	Protein Coding	48	GC06P012290	37.36	https://www.genecards.org/cgi-bin/carddisp.pl?gene=EDN1
MYOM1	Myomesin 1	Protein Coding	39	GC18M003066	36.99	https://www.genecards.org/cgi-bin/carddisp.pl?gene=MYOM1
KCNQ1	Potassium Voltage-Gated Channel Subfamily Q Member 1	Protein Coding	51	GC11P002444	36.27	https://www.genecards.org/cgi-bin/carddisp.pl?gene=KCNQ1
GATA5	GATA Binding Protein 5	Protein Coding	40	GC20M062464	36.17	https://www.genecards.org/cgi-bin/carddisp.pl?gene=GATA5
ALMS1	ALMS1 Centrosome And Basal Body Associated Protein	Protein Coding	41	GC02P073385	36	https://www.genecards.org/cgi-bin/carddisp.pl?gene=ALMS1
SGCB	Sarcoglycan Beta	Protein Coding	41	GC04M052019	35.98	https://www.genecards.org/cgi-bin/carddisp.pl?gene=SGCB
PPARG	Peroxisome Proliferator Activated Receptor Gamma	Protein Coding	54	GC03P012287	35.95	https://www.genecards.org/cgi-bin/carddisp.pl?gene=PPARG
ACE	Angiotensin I Converting Enzyme	Protein Coding	51	GC17P063477	35.93	https://www.genecards.org/cgi-bin/carddisp.pl?gene=ACE
XK	X-Linked Kx Blood Group	Protein Coding	41	GC0XP037685	35.83	https://www.genecards.org/cgi-bin/carddisp.pl?gene=XK
HFE	Homeostatic Iron Regulator	Protein Coding	45	GC06P026087	35.76	https://www.genecards.org/cgi-bin/carddisp.pl?gene=HFE
FBN1	Fibrillin 1	Protein Coding	47	GC15M048408	35.57	https://www.genecards.org/cgi-bin/carddisp.pl?gene=FBN1
MMP1	Matrix Metallopeptidase 1	Protein Coding	53	GC11M102810	35.41	https://www.genecards.org/cgi-bin/carddisp.pl?gene=MMP1
SLC22A5	Solute Carrier Family 22 Member 5	Protein Coding	48	GC05P132369	34.89	https://www.genecards.org/cgi-bin/carddisp.pl?gene=SLC22A5
ALPK3	Alpha Kinase 3	Protein Coding	37	GC15P084816	34.85	https://www.genecards.org/cgi-bin/carddisp.pl?gene=ALPK3
MT-CO1	Mitochondrially Encoded Cytochrome C Oxidase I	Protein Coding	35	GCMTP005906	34.84	https://www.genecards.org/cgi-bin/carddisp.pl?gene=MT-CO1
HAND2	Heart And Neural Crest Derivatives Expressed 2	Protein Coding	43	GC04M173524	34.73	https://www.genecards.org/cgi-bin/carddisp.pl?gene=HAND2
ITGA7	Integrin Subunit Alpha 7	Protein Coding	48	GC12M055684	34.71	https://www.genecards.org/cgi-bin/carddisp.pl?gene=ITGA7
TPM3	Tropomyosin 3	Protein Coding	47	GC01M154127	34.48	https://www.genecards.org/cgi-bin/carddisp.pl?gene=TPM3
GLA	Galactosidase Alpha	Protein Coding	50	GC0XM101397	34.29	https://www.genecards.org/cgi-bin/carddisp.pl?gene=GLA
TARID	TCF21 Antisense RNA Inducing Promoter Demethylation	RNA Gene	16	GC06M133502	33.94	https://www.genecards.org/cgi-bin/carddisp.pl?gene=TARID
COL3A1	Collagen Type III Alpha 1 Chain	Protein Coding	48	GC02P188974	33.87	https://www.genecards.org/cgi-bin/carddisp.pl?gene=COL3A1
CASQ2	Calsequestrin 2	Protein Coding	45	GC01M115700	33.7	https://www.genecards.org/cgi-bin/carddisp.pl?gene=CASQ2
TPM2	Tropomyosin 2	Protein Coding	45	GC09M035672	33.63	https://www.genecards.org/cgi-bin/carddisp.pl?gene=TPM2
CEP85L	Centrosomal Protein 85 Like	Protein Coding	34	GC06M118460	33.45	https://www.genecards.org/cgi-bin/carddisp.pl?gene=CEP85L
LOX	Lysyl Oxidase	Protein Coding	46	GC05M122063	33.39	https://www.genecards.org/cgi-bin/carddisp.pl?gene=LOX
NPPB	Natriuretic Peptide B	Protein Coding	45	GC01M011858	33.33	https://www.genecards.org/cgi-bin/carddisp.pl?gene=NPPB
TBX20	T-Box Transcription Factor 20	Protein Coding	43	GC07M035237	33.23	https://www.genecards.org/cgi-bin/carddisp.pl?gene=TBX20
SPEG	Striated Muscle Enriched Protein Kinase	Protein Coding	42	GC02P219434	33.08	https://www.genecards.org/cgi-bin/carddisp.pl?gene=SPEG
SGCG	Sarcoglycan Gamma	Protein Coding	44	GC13P023160	33.01	https://www.genecards.org/cgi-bin/carddisp.pl?gene=SGCG
DOLK	Dolichol Kinase	Protein Coding	40	GC09M128945	32.95	https://www.genecards.org/cgi-bin/carddisp.pl?gene=DOLK
TTR	Transthyretin	Protein Coding	51	GC18P031557	32.81	https://www.genecards.org/cgi-bin/carddisp.pl?gene=TTR
NDUFB11	NADH:Ubiquinone Oxidoreductase Subunit B11	Protein Coding	40	GC0XM047142	32.1	https://www.genecards.org/cgi-bin/carddisp.pl?gene=NDUFB11
TBX5	T-Box Transcription Factor 5	Protein Coding	47	GC12M114353	31.92	https://www.genecards.org/cgi-bin/carddisp.pl?gene=TBX5
PGM1	Phosphoglucomutase 1	Protein Coding	49	GC01P063593	31.51	https://www.genecards.org/cgi-bin/carddisp.pl?gene=PGM1
ADCY5	Adenylate Cyclase 5	Protein Coding	49	GC03M123282	31.17	https://www.genecards.org/cgi-bin/carddisp.pl?gene=ADCY5
TMEM70	Transmembrane Protein 70	Protein Coding	39	GC08P073972	30.88	https://www.genecards.org/cgi-bin/carddisp.pl?gene=TMEM70
LOC101927055	Uncharacterized LOC101927055	RNA Gene	9	GC02P178776	30.66	https://www.genecards.org/cgi-bin/carddisp.pl?gene=LOC101927055
NDUFS2	NADH:Ubiquinone Oxidoreductase Core Subunit S2	Protein Coding	45	GC01P161197	30.38	https://www.genecards.org/cgi-bin/carddisp.pl?gene=NDUFS2
GJA5	Gap Junction Protein Alpha 5	Protein Coding	47	GC01M147756	29.52	https://www.genecards.org/cgi-bin/carddisp.pl?gene=GJA5
TP53	Tumor Protein P53	Protein Coding	55	GC17M007661	29.48	https://www.genecards.org/cgi-bin/carddisp.pl?gene=TP53
APOB	Apolipoprotein B	Protein Coding	45	GC02M020956	29.42	https://www.genecards.org/cgi-bin/carddisp.pl?gene=APOB
CALR3	Calreticulin 3	Protein Coding	39	GC19M016450	29.23	https://www.genecards.org/cgi-bin/carddisp.pl?gene=CALR3
MT-ATP6	Mitochondrially Encoded ATP Synthase Membrane Subunit 6	Protein Coding	33	GCMTP008531	29.23	https://www.genecards.org/cgi-bin/carddisp.pl?gene=MT-ATP6
COL1A1	Collagen Type I Alpha 1 Chain	Protein Coding	52	GC17M050183	29.21	https://www.genecards.org/cgi-bin/carddisp.pl?gene=COL1A1
BRAF	B-Raf Proto-Oncogene, Serine/Threonine Kinase	Protein Coding	55	GC07M140719	29.12	https://www.genecards.org/cgi-bin/carddisp.pl?gene=BRAF
FOS	Fos Proto-Oncogene, AP-1 Transcription Factor Subunit	Protein Coding	52	GC14P075278	29.06	https://www.genecards.org/cgi-bin/carddisp.pl?gene=FOS
ADRB1	Adrenoceptor Beta 1	Protein Coding	49	GC10P114044	28.86	https://www.genecards.org/cgi-bin/carddisp.pl?gene=ADRB1
CHRM2	Cholinergic Receptor Muscarinic 2	Protein Coding	48	GC07P136868	28.59	https://www.genecards.org/cgi-bin/carddisp.pl?gene=CHRM2
GNAS	GNAS Complex Locus	Protein Coding	53	GC20P058839	28.35	https://www.genecards.org/cgi-bin/carddisp.pl?gene=GNAS
SCO2	Synthesis Of Cytochrome C Oxidase 2	Protein Coding	46	GC22M050523	28.06	https://www.genecards.org/cgi-bin/carddisp.pl?gene=SCO2
DYSF	Dysferlin	Protein Coding	45	GC02P071453	28	https://www.genecards.org/cgi-bin/carddisp.pl?gene=DYSF
KCNJ2	Potassium Inwardly Rectifying Channel Subfamily J Member 2	Protein Coding	49	GC17P070168	27.97	https://www.genecards.org/cgi-bin/carddisp.pl?gene=KCNJ2
EDNRA	Endothelin Receptor Type A	Protein Coding	50	GC04P147480	27.92	https://www.genecards.org/cgi-bin/carddisp.pl?gene=EDNRA
AGK	Acylglycerol Kinase	Protein Coding	43	GC07P141551	27.69	https://www.genecards.org/cgi-bin/carddisp.pl?gene=AGK
EDNRB	Endothelin Receptor Type B	Protein Coding	50	GC13M077895	27.59	https://www.genecards.org/cgi-bin/carddisp.pl?gene=EDNRB
STAT3	Signal Transducer And Activator Of Transcription 3	Protein Coding	54	GC17M042313	27.47	https://www.genecards.org/cgi-bin/carddisp.pl?gene=STAT3
CACNA1C	Calcium Voltage-Gated Channel Subunit Alpha1 C	Protein Coding	50	GC12P001970	27.32	https://www.genecards.org/cgi-bin/carddisp.pl?gene=CACNA1C
LMNB1	Lamin B1	Protein Coding	48	GC05P126776	27.24	https://www.genecards.org/cgi-bin/carddisp.pl?gene=LMNB1
FHL1	Four And A Half LIM Domains 1	Protein Coding	47	GC0XP136146	27.15	https://www.genecards.org/cgi-bin/carddisp.pl?gene=FHL1
LRRC10	Leucine Rich Repeat Containing 10	Protein Coding	35	GC12M069608	27.12	https://www.genecards.org/cgi-bin/carddisp.pl?gene=LRRC10
MYOCD	Myocardin	Protein Coding	41	GC17P012665	26.8	https://www.genecards.org/cgi-bin/carddisp.pl?gene=MYOCD
POMT2	Protein O-Mannosyltransferase 2	Protein Coding	44	GC14M077274	26.59	https://www.genecards.org/cgi-bin/carddisp.pl?gene=POMT2
TRDN	Triadin	Protein Coding	41	GC06M123198	26.49	https://www.genecards.org/cgi-bin/carddisp.pl?gene=TRDN
POLG	DNA Polymerase Gamma, Catalytic Subunit	Protein Coding	47	GC15M089316	26.22	https://www.genecards.org/cgi-bin/carddisp.pl?gene=POLG
TNNT1	Troponin T1, Slow Skeletal Type	Protein Coding	44	GC19M055132	25.92	https://www.genecards.org/cgi-bin/carddisp.pl?gene=TNNT1
RYR1	Ryanodine Receptor 1	Protein Coding	48	GC19P038434	25.9	https://www.genecards.org/cgi-bin/carddisp.pl?gene=RYR1
PNPLA2	Patatin Like Phospholipase Domain Containing 2	Protein Coding	45	GC11P000884	25.82	https://www.genecards.org/cgi-bin/carddisp.pl?gene=PNPLA2
DNAAF3	Dynein Axonemal Assembly Factor 3	Protein Coding	36	GC19M055158	25.75	https://www.genecards.org/cgi-bin/carddisp.pl?gene=DNAAF3
HADH	Hydroxyacyl-CoA Dehydrogenase	Protein Coding	48	GC04P107989	25.71	https://www.genecards.org/cgi-bin/carddisp.pl?gene=HADH
DCAF8	DDB1 And CUL4 Associated Factor 8	Protein Coding	39	GC01M160215	25.69	https://www.genecards.org/cgi-bin/carddisp.pl?gene=DCAF8
EPG5	Ectopic P-Granules Autophagy Protein 5 Homolog	Protein Coding	37	GC18M045800	25.68	https://www.genecards.org/cgi-bin/carddisp.pl?gene=EPG5
MYBPC1	Myosin Binding Protein C1	Protein Coding	45	GC12P101568	25.64	https://www.genecards.org/cgi-bin/carddisp.pl?gene=MYBPC1
HRAS	HRas Proto-Oncogene, GTPase	Protein Coding	53	GC11M000522	25.63	https://www.genecards.org/cgi-bin/carddisp.pl?gene=HRAS
SARDH	Sarcosine Dehydrogenase	Protein Coding	43	GC09M133663	25.56	https://www.genecards.org/cgi-bin/carddisp.pl?gene=SARDH
EGFR	Epidermal Growth Factor Receptor	Protein Coding	56	GC07P055019	25.46	https://www.genecards.org/cgi-bin/carddisp.pl?gene=EGFR
KRAS	KRAS Proto-Oncogene, GTPase	Protein Coding	52	GC12M025204	25.43	https://www.genecards.org/cgi-bin/carddisp.pl?gene=KRAS
LOC114827851	VISTA Enhancer Hs2155	Biological Region	2	GC14U902192	25.39	https://www.genecards.org/cgi-bin/carddisp.pl?gene=LOC114827851
ZMPSTE24	Zinc Metallopeptidase STE24	Protein Coding	44	GC01P040258	25.3	https://www.genecards.org/cgi-bin/carddisp.pl?gene=ZMPSTE24
MT-TL1	Mitochondrially Encoded TRNA-Leu (UUA/G) 1	RNA Gene	16	GCMTP003232	25.25	https://www.genecards.org/cgi-bin/carddisp.pl?gene=MT-TL1
ADAM17	ADAM Metallopeptidase Domain 17	Protein Coding	52	GC02M009488	25.07	https://www.genecards.org/cgi-bin/carddisp.pl?gene=ADAM17
MIR499A	MicroRNA 499a	RNA Gene	22	GC20P034990	25.03	https://www.genecards.org/cgi-bin/carddisp.pl?gene=MIR499A
CACNB2	Calcium Voltage-Gated Channel Auxiliary Subunit Beta 2	Protein Coding	48	GC10P018165	24.89	https://www.genecards.org/cgi-bin/carddisp.pl?gene=CACNB2
MTM1	Myotubularin 1	Protein Coding	45	GC0XP150562	24.85	https://www.genecards.org/cgi-bin/carddisp.pl?gene=MTM1
MIR29A	MicroRNA 29a	RNA Gene	22	GC07M130876	24.74	https://www.genecards.org/cgi-bin/carddisp.pl?gene=MIR29A
MT-TK	Mitochondrially Encoded TRNA-Lys (AAA/G)	RNA Gene	15	GCMTP008297	24.6	https://www.genecards.org/cgi-bin/carddisp.pl?gene=MT-TK
NRAS	NRAS Proto-Oncogene, GTPase	Protein Coding	51	GC01M114704	24.52	https://www.genecards.org/cgi-bin/carddisp.pl?gene=NRAS
ACTA2	Actin Alpha 2, Smooth Muscle	Protein Coding	49	GC10M088935	24.45	https://www.genecards.org/cgi-bin/carddisp.pl?gene=ACTA2
POMGNT1	Protein O-Linked Mannose N-Acetylglucosaminyltransferase 1 (Beta 1,2-)	Protein Coding	45	GC01M046188	23.94	https://www.genecards.org/cgi-bin/carddisp.pl?gene=POMGNT1
CILK1	Ciliogenesis Associated Kinase 1	Protein Coding	36	GC06M053002	23.88	https://www.genecards.org/cgi-bin/carddisp.pl?gene=CILK1
MT-ND1	Mitochondrially Encoded NADH:Ubiquinone Oxidoreductase Core Subunit 1	Protein Coding	34	GCMTP003309	23.88	https://www.genecards.org/cgi-bin/carddisp.pl?gene=MT-ND1
SURF1	SURF1 Cytochrome C Oxidase Assembly Factor	Protein Coding	44	GC09M133351	23.75	https://www.genecards.org/cgi-bin/carddisp.pl?gene=SURF1
ANK2	Ankyrin 2	Protein Coding	43	GC04P112818	23.7	https://www.genecards.org/cgi-bin/carddisp.pl?gene=ANK2
SCN1A	Sodium Voltage-Gated Channel Alpha Subunit 1	Protein Coding	48	GC02M165989	23.63	https://www.genecards.org/cgi-bin/carddisp.pl?gene=SCN1A
POMT1	Protein O-Mannosyltransferase 1	Protein Coding	45	GC09P131502	23.49	https://www.genecards.org/cgi-bin/carddisp.pl?gene=POMT1
SOD2	Superoxide Dismutase 2	Protein Coding	52	GC06M159669	23.27	https://www.genecards.org/cgi-bin/carddisp.pl?gene=SOD2
MIR196A2	MicroRNA 196a-2	RNA Gene	22	GC12P054167	23.26	https://www.genecards.org/cgi-bin/carddisp.pl?gene=MIR196A2
MYH11	Myosin Heavy Chain 11	Protein Coding	47	GC16M015704	23.19	https://www.genecards.org/cgi-bin/carddisp.pl?gene=MYH11
ILK	Integrin Linked Kinase	Protein Coding	48	GC11P006581	23.14	https://www.genecards.org/cgi-bin/carddisp.pl?gene=ILK
ACADM	Acyl-CoA Dehydrogenase Medium Chain	Protein Coding	48	GC01P075724	23.01	https://www.genecards.org/cgi-bin/carddisp.pl?gene=ACADM
FHOD3	Formin Homology 2 Domain Containing 3	Protein Coding	38	GC18P036297	22.81	https://www.genecards.org/cgi-bin/carddisp.pl?gene=FHOD3
NOTCH1	Notch Receptor 1	Protein Coding	52	GC09M136582	22.74	https://www.genecards.org/cgi-bin/carddisp.pl?gene=NOTCH1
SELENON	Selenoprotein N	Protein Coding	32	GC01P025800	22.68	https://www.genecards.org/cgi-bin/carddisp.pl?gene=SELENON
FXN	Frataxin	Protein Coding	46	GC09P069035	22.61	https://www.genecards.org/cgi-bin/carddisp.pl?gene=FXN
AKAP9	A-Kinase Anchoring Protein 9	Protein Coding	43	GC07P091940	22.58	https://www.genecards.org/cgi-bin/carddisp.pl?gene=AKAP9
CAMK2D	Calcium/Calmodulin Dependent Protein Kinase II Delta	Protein Coding	50	GC04M113452	22.54	https://www.genecards.org/cgi-bin/carddisp.pl?gene=CAMK2D
HJV	Hemojuvelin BMP Co-Receptor	Protein Coding	37	GC01M146018	22.46	https://www.genecards.org/cgi-bin/carddisp.pl?gene=HJV
SLC2A10	Solute Carrier Family 2 Member 10	Protein Coding	45	GC20P046709	22.45	https://www.genecards.org/cgi-bin/carddisp.pl?gene=SLC2A10
KCNH2	Potassium Voltage-Gated Channel Subfamily H Member 2	Protein Coding	51	GC07M150944	22.44	https://www.genecards.org/cgi-bin/carddisp.pl?gene=KCNH2
TSFM	Ts Translation Elongation Factor, Mitochondrial	Protein Coding	43	GC12P057778	22.4	https://www.genecards.org/cgi-bin/carddisp.pl?gene=TSFM
AGT	Angiotensinogen	Protein Coding	51	GC01M230702	22.36	https://www.genecards.org/cgi-bin/carddisp.pl?gene=AGT
ETFDH	Electron Transfer Flavoprotein Dehydrogenase	Protein Coding	45	GC04P158672	22.31	https://www.genecards.org/cgi-bin/carddisp.pl?gene=ETFDH
MAP2K2	Mitogen-Activated Protein Kinase Kinase 2	Protein Coding	55	GC19M004090	22.07	https://www.genecards.org/cgi-bin/carddisp.pl?gene=MAP2K2
IGF1	Insulin Like Growth Factor 1	Protein Coding	50	GC12M102395	22.06	https://www.genecards.org/cgi-bin/carddisp.pl?gene=IGF1
MT-CO3	Mitochondrially Encoded Cytochrome C Oxidase III	Protein Coding	32	GCMTP009209	22.01	https://www.genecards.org/cgi-bin/carddisp.pl?gene=MT-CO3
ACAD9	Acyl-CoA Dehydrogenase Family Member 9	Protein Coding	44	GC03P130385	22	https://www.genecards.org/cgi-bin/carddisp.pl?gene=ACAD9
TGFBR1	Transforming Growth Factor Beta Receptor 1	Protein Coding	54	GC09P099104	21.96	https://www.genecards.org/cgi-bin/carddisp.pl?gene=TGFBR1
HAMP	Hepcidin Antimicrobial Peptide	Protein Coding	44	GC19P037707	21.9	https://www.genecards.org/cgi-bin/carddisp.pl?gene=HAMP
NDUFB8	NADH:Ubiquinone Oxidoreductase Subunit B8	Protein Coding	43	GC10M100523	21.86	https://www.genecards.org/cgi-bin/carddisp.pl?gene=NDUFB8
TGFBR2	Transforming Growth Factor Beta Receptor 2	Protein Coding	54	GC03P030623	21.85	https://www.genecards.org/cgi-bin/carddisp.pl?gene=TGFBR2
PAM16	Presequence Translocase Associated Motor 16	Protein Coding	37	GC16M004332	21.76	https://www.genecards.org/cgi-bin/carddisp.pl?gene=PAM16
CMD1B	Cardiomyopathy, Dilated 1B (Autosomal Dominant)	Genetic Locus	6	GC09U990015	21.74	https://www.genecards.org/cgi-bin/carddisp.pl?gene=CMD1B
CDH2	Cadherin 2	Protein Coding	51	GC18M027950	21.71	https://www.genecards.org/cgi-bin/carddisp.pl?gene=CDH2
ATP2A2	ATPase Sarcoplasmic/Endoplasmic Reticulum Ca2+ Transporting 2	Protein Coding	52	GC12P110280	21.55	https://www.genecards.org/cgi-bin/carddisp.pl?gene=ATP2A2
MT-ND5	Mitochondrially Encoded NADH:Ubiquinone Oxidoreductase Core Subunit 5	Protein Coding	33	GCMTP012339	21.51	https://www.genecards.org/cgi-bin/carddisp.pl?gene=MT-ND5
MYBPC2	Myosin Binding Protein C2	Protein Coding	40	GC19P050432	21.36	https://www.genecards.org/cgi-bin/carddisp.pl?gene=MYBPC2
MT-CYB	Mitochondrially Encoded Cytochrome B	Protein Coding	32	GCMTP014749	21.28	https://www.genecards.org/cgi-bin/carddisp.pl?gene=MT-CYB
MAP2K1	Mitogen-Activated Protein Kinase Kinase 1	Protein Coding	55	GC15P066386	21.26	https://www.genecards.org/cgi-bin/carddisp.pl?gene=MAP2K1
ACAD8	Acyl-CoA Dehydrogenase Family Member 8	Protein Coding	46	GC11P134253	21.1	https://www.genecards.org/cgi-bin/carddisp.pl?gene=ACAD8
NEB	Nebulin	Protein Coding	43	GC02M151485	21.02	https://www.genecards.org/cgi-bin/carddisp.pl?gene=NEB
GJA1	Gap Junction Protein Alpha 1	Protein Coding	52	GC06P121436	21	https://www.genecards.org/cgi-bin/carddisp.pl?gene=GJA1
MT-ND4	Mitochondrially Encoded NADH:Ubiquinone Oxidoreductase Core Subunit 4	Protein Coding	33	GCMTP010762	20.93	https://www.genecards.org/cgi-bin/carddisp.pl?gene=MT-ND4
HADHB	Hydroxyacyl-CoA Dehydrogenase Trifunctional Multienzyme Complex Subunit Beta	Protein Coding	48	GC02P026243	20.61	https://www.genecards.org/cgi-bin/carddisp.pl?gene=HADHB
SLC25A20	Solute Carrier Family 25 Member 20	Protein Coding	47	GC03M048869	20.52	https://www.genecards.org/cgi-bin/carddisp.pl?gene=SLC25A20
CRP	C-Reactive Protein	Protein Coding	48	GC01M159715	20.47	https://www.genecards.org/cgi-bin/carddisp.pl?gene=CRP
ACTG1	Actin Gamma 1	Protein Coding	51	GC17M081509	20.42	https://www.genecards.org/cgi-bin/carddisp.pl?gene=ACTG1
NOS2	Nitric Oxide Synthase 2	Protein Coding	51	GC17M027756	20.4	https://www.genecards.org/cgi-bin/carddisp.pl?gene=NOS2
ALB	Albumin	Protein Coding	51	GC04P073397	20.36	https://www.genecards.org/cgi-bin/carddisp.pl?gene=ALB
MMP9	Matrix Metallopeptidase 9	Protein Coding	54	GC20P046008	20.32	https://www.genecards.org/cgi-bin/carddisp.pl?gene=MMP9
EYA1	EYA Transcriptional Coactivator And Phosphatase 1	Protein Coding	45	GC08M071210	20.21	https://www.genecards.org/cgi-bin/carddisp.pl?gene=EYA1
MMP2	Matrix Metallopeptidase 2	Protein Coding	55	GC16P055390	20.17	https://www.genecards.org/cgi-bin/carddisp.pl?gene=MMP2
KRT74	Keratin 74	Protein Coding	37	GC12M052565	20.04	https://www.genecards.org/cgi-bin/carddisp.pl?gene=KRT74
FBN2	Fibrillin 2	Protein Coding	42	GC05M128257	19.9	https://www.genecards.org/cgi-bin/carddisp.pl?gene=FBN2
NDUFAF3	NADH:Ubiquinone Oxidoreductase Complex Assembly Factor 3	Protein Coding	41	GC03P049020	19.9	https://www.genecards.org/cgi-bin/carddisp.pl?gene=NDUFAF3
AGTR1	Angiotensin II Receptor Type 1	Protein Coding	51	GC03P148697	19.75	https://www.genecards.org/cgi-bin/carddisp.pl?gene=AGTR1
MT-CO2	Mitochondrially Encoded Cytochrome C Oxidase II	Protein Coding	35	GCMTP007587	19.7	https://www.genecards.org/cgi-bin/carddisp.pl?gene=MT-CO2
CXADR	CXADR Ig-Like Cell Adhesion Molecule	Protein Coding	43	GC21P017512	19.6	https://www.genecards.org/cgi-bin/carddisp.pl?gene=CXADR
MT-ND6	Mitochondrially Encoded NADH:Ubiquinone Oxidoreductase Core Subunit 6	Protein Coding	33	GCMTM014151	19.54	https://www.genecards.org/cgi-bin/carddisp.pl?gene=MT-ND6
IL1B	Interleukin 1 Beta	Protein Coding	50	GC02M112829	19.38	https://www.genecards.org/cgi-bin/carddisp.pl?gene=IL1B
PDCD1	Programmed Cell Death 1	Protein Coding	49	GC02M241849	19.34	https://www.genecards.org/cgi-bin/carddisp.pl?gene=PDCD1
NOS3	Nitric Oxide Synthase 3	Protein Coding	52	GC07P150990	19.33	https://www.genecards.org/cgi-bin/carddisp.pl?gene=NOS3
SLC8A1	Solute Carrier Family 8 Member A1	Protein Coding	45	GC02M040078	19.26	https://www.genecards.org/cgi-bin/carddisp.pl?gene=SLC8A1
SDHD	Succinate Dehydrogenase Complex Subunit D	Protein Coding	45	GC11P112087	19.24	https://www.genecards.org/cgi-bin/carddisp.pl?gene=SDHD
RBCK1	RANBP2-Type And C3HC4-Type Zinc Finger Containing 1	Protein Coding	43	GC20P000407	19.16	https://www.genecards.org/cgi-bin/carddisp.pl?gene=RBCK1
ITGB1	Integrin Subunit Beta 1	Protein Coding	51	GC10M032900	19.09	https://www.genecards.org/cgi-bin/carddisp.pl?gene=ITGB1
KCNE1	Potassium Voltage-Gated Channel Subfamily E Regulatory Subunit 1	Protein Coding	45	GC21M034446	19.02	https://www.genecards.org/cgi-bin/carddisp.pl?gene=KCNE1
ADRB2	Adrenoceptor Beta 2	Protein Coding	50	GC05P148825	18.99	https://www.genecards.org/cgi-bin/carddisp.pl?gene=ADRB2
VEGFA	Vascular Endothelial Growth Factor A	Protein Coding	51	GC06P043770	18.96	https://www.genecards.org/cgi-bin/carddisp.pl?gene=VEGFA
NEK8	NIMA Related Kinase 8	Protein Coding	43	GC17P028725	18.93	https://www.genecards.org/cgi-bin/carddisp.pl?gene=NEK8
PLEC	Plectin	Protein Coding	43	GC08M143916	18.93	https://www.genecards.org/cgi-bin/carddisp.pl?gene=PLEC
BBS2	Bardet-Biedl Syndrome 2	Protein Coding	42	GC16M056467	18.91	https://www.genecards.org/cgi-bin/carddisp.pl?gene=BBS2
SUN2	Sad1 And UNC84 Domain Containing 2	Protein Coding	38	GC22M044549	18.83	https://www.genecards.org/cgi-bin/carddisp.pl?gene=SUN2
IL10	Interleukin 10	Protein Coding	49	GC01M206767	18.73	https://www.genecards.org/cgi-bin/carddisp.pl?gene=IL10
MYLK2	Myosin Light Chain Kinase 2	Protein Coding	48	GC20P031819	18.64	https://www.genecards.org/cgi-bin/carddisp.pl?gene=MYLK2
SQSTM1	Sequestosome 1	Protein Coding	50	GC05P179806	18.63	https://www.genecards.org/cgi-bin/carddisp.pl?gene=SQSTM1
SDHAF1	Succinate Dehydrogenase Complex Assembly Factor 1	Protein Coding	36	GC19P035995	18.58	https://www.genecards.org/cgi-bin/carddisp.pl?gene=SDHAF1
KNG1	Kininogen 1	Protein Coding	45	GC03P186717	18.5	https://www.genecards.org/cgi-bin/carddisp.pl?gene=KNG1
CAT	Catalase	Protein Coding	51	GC11P034460	18.5	https://www.genecards.org/cgi-bin/carddisp.pl?gene=CAT
FAS	Fas Cell Surface Death Receptor	Protein Coding	52	GC10P088969	18.47	https://www.genecards.org/cgi-bin/carddisp.pl?gene=FAS
FOXI1	Forkhead Box I1	Protein Coding	39	GC05P170105	18.4	https://www.genecards.org/cgi-bin/carddisp.pl?gene=FOXI1
SMAD3	SMAD Family Member 3	Protein Coding	50	GC15P067063	18.36	https://www.genecards.org/cgi-bin/carddisp.pl?gene=SMAD3
COQ2	Coenzyme Q2, Polyprenyltransferase	Protein Coding	42	GC04M083138	18.33	https://www.genecards.org/cgi-bin/carddisp.pl?gene=COQ2
HLA-DRB1	Major Histocompatibility Complex, Class II, DR Beta 1	Protein Coding	47	GC06M032578	18.29	https://www.genecards.org/cgi-bin/carddisp.pl?gene=HLA-DRB1
DNAH8	Dynein Axonemal Heavy Chain 8	Protein Coding	38	GC06P046078	18.28	https://www.genecards.org/cgi-bin/carddisp.pl?gene=DNAH8
MYOZ1	Myozenin 1	Protein Coding	37	GC10M073631	18.27	https://www.genecards.org/cgi-bin/carddisp.pl?gene=MYOZ1
GLB1	Galactosidase Beta 1	Protein Coding	48	GC03M033013	18.25	https://www.genecards.org/cgi-bin/carddisp.pl?gene=GLB1
CTNNB1	Catenin Beta 1	Protein Coding	54	GC03P041236	18.18	https://www.genecards.org/cgi-bin/carddisp.pl?gene=CTNNB1
SKI	SKI Proto-Oncogene	Protein Coding	46	GC01P002228	18.12	https://www.genecards.org/cgi-bin/carddisp.pl?gene=SKI
NDUFAF2	NADH:Ubiquinone Oxidoreductase Complex Assembly Factor 2	Protein Coding	41	GC05P060945	18.12	https://www.genecards.org/cgi-bin/carddisp.pl?gene=NDUFAF2
NDUFA1	NADH:Ubiquinone Oxidoreductase Subunit A1	Protein Coding	45	GC0XP119871	18.1	https://www.genecards.org/cgi-bin/carddisp.pl?gene=NDUFA1
SOD1	Superoxide Dismutase 1	Protein Coding	54	GC21P031659	18.09	https://www.genecards.org/cgi-bin/carddisp.pl?gene=SOD1
TWNK	Twinkle MtDNA Helicase	Protein Coding	34	GC10P100994	17.98	https://www.genecards.org/cgi-bin/carddisp.pl?gene=TWNK
MT-ND3	Mitochondrially Encoded NADH:Ubiquinone Oxidoreductase Core Subunit 3	Protein Coding	32	GCMTP010061	17.94	https://www.genecards.org/cgi-bin/carddisp.pl?gene=MT-ND3
ACTB	Actin Beta	Protein Coding	50	GC07M005527	17.88	https://www.genecards.org/cgi-bin/carddisp.pl?gene=ACTB
FLNA	Filamin A	Protein Coding	50	GC0XM154348	17.85	https://www.genecards.org/cgi-bin/carddisp.pl?gene=FLNA
MMP3	Matrix Metallopeptidase 3	Protein Coding	52	GC11M102835	17.85	https://www.genecards.org/cgi-bin/carddisp.pl?gene=MMP3
COX15	Cytochrome C Oxidase Assembly Homolog COX15	Protein Coding	43	GC10M099696	17.82	https://www.genecards.org/cgi-bin/carddisp.pl?gene=COX15
SMAD4	SMAD Family Member 4	Protein Coding	52	GC18P051028	17.77	https://www.genecards.org/cgi-bin/carddisp.pl?gene=SMAD4
KCNIP2	Potassium Voltage-Gated Channel Interacting Protein 2	Protein Coding	41	GC10M101825	17.73	https://www.genecards.org/cgi-bin/carddisp.pl?gene=KCNIP2
MAPK14	Mitogen-Activated Protein Kinase 14	Protein Coding	53	GC06P046047	17.71	https://www.genecards.org/cgi-bin/carddisp.pl?gene=MAPK14
DPM3	Dolichyl-Phosphate Mannosyltransferase Subunit 3, Regulatory	Protein Coding	41	GC01M155112	17.61	https://www.genecards.org/cgi-bin/carddisp.pl?gene=DPM3
GABRD	Gamma-Aminobutyric Acid Type A Receptor Subunit Delta	Protein Coding	47	GC01P002019	17.61	https://www.genecards.org/cgi-bin/carddisp.pl?gene=GABRD
NDUFS4	NADH:Ubiquinone Oxidoreductase Subunit S4	Protein Coding	43	GC05P053560	17.58	https://www.genecards.org/cgi-bin/carddisp.pl?gene=NDUFS4
GMPPB	GDP-Mannose Pyrophosphorylase B	Protein Coding	44	GC03M049716	17.54	https://www.genecards.org/cgi-bin/carddisp.pl?gene=GMPPB
TIMP1	TIMP Metallopeptidase Inhibitor 1	Protein Coding	47	GC0XP047583	17.46	https://www.genecards.org/cgi-bin/carddisp.pl?gene=TIMP1
NEK9	NIMA Related Kinase 9	Protein Coding	47	GC14M075079	17.44	https://www.genecards.org/cgi-bin/carddisp.pl?gene=NEK9
CACNA2D1	Calcium Voltage-Gated Channel Auxiliary Subunit Alpha2delta 1	Protein Coding	47	GC07M081946	17.43	https://www.genecards.org/cgi-bin/carddisp.pl?gene=CACNA2D1
NDUFB9	NADH:Ubiquinone Oxidoreductase Subunit B9	Protein Coding	45	GC08P124539	17.42	https://www.genecards.org/cgi-bin/carddisp.pl?gene=NDUFB9
REN	Renin	Protein Coding	50	GC01M204154	17.38	https://www.genecards.org/cgi-bin/carddisp.pl?gene=REN
CACNA1D	Calcium Voltage-Gated Channel Subunit Alpha1 D	Protein Coding	48	GC03P053328	17.32	https://www.genecards.org/cgi-bin/carddisp.pl?gene=CACNA1D
HLA-DQB1	Major Histocompatibility Complex, Class II, DQ Beta 1	Protein Coding	45	GC06M032660	17.32	https://www.genecards.org/cgi-bin/carddisp.pl?gene=HLA-DQB1
CACNG8	Calcium Voltage-Gated Channel Auxiliary Subunit Gamma 8	Protein Coding	39	GC19P053963	17.27	https://www.genecards.org/cgi-bin/carddisp.pl?gene=CACNG8
CXCL8	C-X-C Motif Chemokine Ligand 8	Protein Coding	43	GC04P073740	17.26	https://www.genecards.org/cgi-bin/carddisp.pl?gene=CXCL8
MIPEP	Mitochondrial Intermediate Peptidase	Protein Coding	43	GC13M023730	17.25	https://www.genecards.org/cgi-bin/carddisp.pl?gene=MIPEP
CS	Citrate Synthase	Protein Coding	45	GC12M056271	17.25	https://www.genecards.org/cgi-bin/carddisp.pl?gene=CS
ADIPOQ	Adiponectin, C1Q And Collagen Domain Containing	Protein Coding	47	GC03P186842	17.24	https://www.genecards.org/cgi-bin/carddisp.pl?gene=ADIPOQ
MRPL44	Mitochondrial Ribosomal Protein L44	Protein Coding	41	GC02P223957	17.23	https://www.genecards.org/cgi-bin/carddisp.pl?gene=MRPL44
PSMD4	Proteasome 26S Subunit, Non-ATPase 4	Protein Coding	45	GC01P151227	17.22	https://www.genecards.org/cgi-bin/carddisp.pl?gene=PSMD4
VCAM1	Vascular Cell Adhesion Molecule 1	Protein Coding	47	GC01P100719	17.21	https://www.genecards.org/cgi-bin/carddisp.pl?gene=VCAM1
MAPK1	Mitogen-Activated Protein Kinase 1	Protein Coding	52	GC22M021754	17.2	https://www.genecards.org/cgi-bin/carddisp.pl?gene=MAPK1
RERE	Arginine-Glutamic Acid Dipeptide Repeats	Protein Coding	41	GC01M008360	17.16	https://www.genecards.org/cgi-bin/carddisp.pl?gene=RERE
NPHP3	Nephrocystin 3	Protein Coding	40	GC03M132683	17.15	https://www.genecards.org/cgi-bin/carddisp.pl?gene=NPHP3
HCCS	Holocytochrome C Synthase	Protein Coding	43	GC0XP011111	17.15	https://www.genecards.org/cgi-bin/carddisp.pl?gene=HCCS
NDUFS7	NADH:Ubiquinone Oxidoreductase Core Subunit S7	Protein Coding	47	GC19P001470	17.15	https://www.genecards.org/cgi-bin/carddisp.pl?gene=NDUFS7
NDUFS8	NADH:Ubiquinone Oxidoreductase Core Subunit S8	Protein Coding	46	GC11P068030	17.15	https://www.genecards.org/cgi-bin/carddisp.pl?gene=NDUFS8
CACNA1S	Calcium Voltage-Gated Channel Subunit Alpha1 S	Protein Coding	48	GC01M201008	17.13	https://www.genecards.org/cgi-bin/carddisp.pl?gene=CACNA1S
ACADS	Acyl-CoA Dehydrogenase Short Chain	Protein Coding	47	GC12P120822	17.1	https://www.genecards.org/cgi-bin/carddisp.pl?gene=ACADS
MT-TH	Mitochondrially Encoded TRNA-His (CAU/C)	RNA Gene	14	GCMTP012140	17	https://www.genecards.org/cgi-bin/carddisp.pl?gene=MT-TH
PRKCE	Protein Kinase C Epsilon	Protein Coding	51	GC02P045651	16.99	https://www.genecards.org/cgi-bin/carddisp.pl?gene=PRKCE
CEP290	Centrosomal Protein 290	Protein Coding	43	GC12M088049	16.99	https://www.genecards.org/cgi-bin/carddisp.pl?gene=CEP290
CCL2	C-C Motif Chemokine Ligand 2	Protein Coding	50	GC17P034255	16.83	https://www.genecards.org/cgi-bin/carddisp.pl?gene=CCL2
COX10	Cytochrome C Oxidase Assembly Factor Heme A:Farnesyltransferase COX10	Protein Coding	45	GC17P014069	16.82	https://www.genecards.org/cgi-bin/carddisp.pl?gene=COX10
MT-ATP8	Mitochondrially Encoded ATP Synthase Membrane Subunit 8	Protein Coding	30	GCMTP008368	16.78	https://www.genecards.org/cgi-bin/carddisp.pl?gene=MT-ATP8
PPARA	Peroxisome Proliferator Activated Receptor Alpha	Protein Coding	47	GC22P046150	16.74	https://www.genecards.org/cgi-bin/carddisp.pl?gene=PPARA
TRAPPC11	Trafficking Protein Particle Complex 11	Protein Coding	37	GC04P183659	16.7	https://www.genecards.org/cgi-bin/carddisp.pl?gene=TRAPPC11
ATP2A1	ATPase Sarcoplasmic/Endoplasmic Reticulum Ca2+ Transporting 1	Protein Coding	49	GC16P028891	16.7	https://www.genecards.org/cgi-bin/carddisp.pl?gene=ATP2A1
MTPN	Myotrophin	Protein Coding	36	GC07M135926	16.68	https://www.genecards.org/cgi-bin/carddisp.pl?gene=MTPN
KCNAB2	Potassium Voltage-Gated Channel Subfamily A Regulatory Beta Subunit 2	Protein Coding	44	GC01P006020	16.66	https://www.genecards.org/cgi-bin/carddisp.pl?gene=KCNAB2
LTBP4	Latent Transforming Growth Factor Beta Binding Protein 4	Protein Coding	41	GC19P040592	16.63	https://www.genecards.org/cgi-bin/carddisp.pl?gene=LTBP4
SPP1	Secreted Phosphoprotein 1	Protein Coding	48	GC04P087975	16.62	https://www.genecards.org/cgi-bin/carddisp.pl?gene=SPP1
LOC110121486	VISTA Enhancer Hs2143	Biological Region	2	GC10U902697	16.56	https://www.genecards.org/cgi-bin/carddisp.pl?gene=LOC110121486
BSCL2	BSCL2 Lipid Droplet Biogenesis Associated, Seipin	Protein Coding	43	GC11M063080	16.55	https://www.genecards.org/cgi-bin/carddisp.pl?gene=BSCL2
B2M	Beta-2-Microglobulin	Protein Coding	50	GC15P044711	16.54	https://www.genecards.org/cgi-bin/carddisp.pl?gene=B2M
MB	Myoglobin	Protein Coding	45	GC22M035606	16.54	https://www.genecards.org/cgi-bin/carddisp.pl?gene=MB
CMD1H	Cardiomyopathy, Dilated 1H (Autosomal Dominant)	Genetic Locus	4	GC02U990116	16.49	https://www.genecards.org/cgi-bin/carddisp.pl?gene=CMD1H
SERPINA3	Serpin Family A Member 3	Protein Coding	45	GC14P094612	16.49	https://www.genecards.org/cgi-bin/carddisp.pl?gene=SERPINA3
ICAM1	Intercellular Adhesion Molecule 1	Protein Coding	52	GC19P010270	16.48	https://www.genecards.org/cgi-bin/carddisp.pl?gene=ICAM1
IL17A	Interleukin 17A	Protein Coding	44	GC06P052186	16.48	https://www.genecards.org/cgi-bin/carddisp.pl?gene=IL17A
CD40LG	CD40 Ligand	Protein Coding	49	GC0XP136649	16.47	https://www.genecards.org/cgi-bin/carddisp.pl?gene=CD40LG
IFNG	Interferon Gamma	Protein Coding	50	GC12M068064	16.37	https://www.genecards.org/cgi-bin/carddisp.pl?gene=IFNG
TLR4	Toll Like Receptor 4	Protein Coding	52	GC09P117704	16.37	https://www.genecards.org/cgi-bin/carddisp.pl?gene=TLR4
VWF	Von Willebrand Factor	Protein Coding	50	GC12M005917	16.34	https://www.genecards.org/cgi-bin/carddisp.pl?gene=VWF
CACNG1	Calcium Voltage-Gated Channel Auxiliary Subunit Gamma 1	Protein Coding	43	GC17P067044	16.3	https://www.genecards.org/cgi-bin/carddisp.pl?gene=CACNG1
CAPN3	Calpain 3	Protein Coding	48	GC15P042359	16.3	https://www.genecards.org/cgi-bin/carddisp.pl?gene=CAPN3
CYP11B2	Cytochrome P450 Family 11 Subfamily B Member 2	Protein Coding	47	GC08M142910	16.29	https://www.genecards.org/cgi-bin/carddisp.pl?gene=CYP11B2
IFT43	Intraflagellar Transport 43	Protein Coding	37	GC14P075902	16.28	https://www.genecards.org/cgi-bin/carddisp.pl?gene=IFT43
ITGAV	Integrin Subunit Alpha V	Protein Coding	48	GC02P186589	16.24	https://www.genecards.org/cgi-bin/carddisp.pl?gene=ITGAV
ITGB6	Integrin Subunit Beta 6	Protein Coding	47	GC02M160099	16.24	https://www.genecards.org/cgi-bin/carddisp.pl?gene=ITGB6
ITGA1	Integrin Subunit Alpha 1	Protein Coding	43	GC05P052788	16.24	https://www.genecards.org/cgi-bin/carddisp.pl?gene=ITGA1
KCNJ8	Potassium Inwardly Rectifying Channel Subfamily J Member 8	Protein Coding	44	GC12M021764	16.19	https://www.genecards.org/cgi-bin/carddisp.pl?gene=KCNJ8
SNTA1	Syntrophin Alpha 1	Protein Coding	44	GC20M033407	16.17	https://www.genecards.org/cgi-bin/carddisp.pl?gene=SNTA1
KCNJ5	Potassium Inwardly Rectifying Channel Subfamily J Member 5	Protein Coding	48	GC11P128891	16.08	https://www.genecards.org/cgi-bin/carddisp.pl?gene=KCNJ5
CKM	Creatine Kinase, M-Type	Protein Coding	46	GC19M045306	16.07	https://www.genecards.org/cgi-bin/carddisp.pl?gene=CKM
NDUFV2	NADH:Ubiquinone Oxidoreductase Core Subunit V2	Protein Coding	46	GC18P009092	16.05	https://www.genecards.org/cgi-bin/carddisp.pl?gene=NDUFV2
NRAP	Nebulin Related Anchoring Protein	Protein Coding	37	GC10M113588	16.01	https://www.genecards.org/cgi-bin/carddisp.pl?gene=NRAP
MT-ND2	Mitochondrially Encoded NADH:Ubiquinone Oxidoreductase Core Subunit 2	Protein Coding	33	GCMTP004472	16	https://www.genecards.org/cgi-bin/carddisp.pl?gene=MT-ND2
APOE	Apolipoprotein E	Protein Coding	52	GC19P044906	15.94	https://www.genecards.org/cgi-bin/carddisp.pl?gene=APOE
CASP9	Caspase 9	Protein Coding	49	GC01M015491	15.93	https://www.genecards.org/cgi-bin/carddisp.pl?gene=CASP9
KCNE2	Potassium Voltage-Gated Channel Subfamily E Regulatory Subunit 2	Protein Coding	41	GC21P034364	15.9	https://www.genecards.org/cgi-bin/carddisp.pl?gene=KCNE2
ATP2A3	ATPase Sarcoplasmic/Endoplasmic Reticulum Ca2+ Transporting 3	Protein Coding	46	GC17M003923	15.88	https://www.genecards.org/cgi-bin/carddisp.pl?gene=ATP2A3
CTLA4	Cytotoxic T-Lymphocyte Associated Protein 4	Protein Coding	47	GC02P203867	15.88	https://www.genecards.org/cgi-bin/carddisp.pl?gene=CTLA4
GBE1	1,4-Alpha-Glucan Branching Enzyme 1	Protein Coding	44	GC03M081489	15.84	https://www.genecards.org/cgi-bin/carddisp.pl?gene=GBE1
FKBP1B	FKBP Prolyl Isomerase 1B	Protein Coding	40	GC02P024049	15.84	https://www.genecards.org/cgi-bin/carddisp.pl?gene=FKBP1B
CTNNA1	Catenin Alpha 1	Protein Coding	49	GC05P138613	15.78	https://www.genecards.org/cgi-bin/carddisp.pl?gene=CTNNA1
FBLN5	Fibulin 5	Protein Coding	45	GC14M091869	15.78	https://www.genecards.org/cgi-bin/carddisp.pl?gene=FBLN5
IL4	Interleukin 4	Protein Coding	48	GC05P132673	15.74	https://www.genecards.org/cgi-bin/carddisp.pl?gene=IL4
TIMP2	TIMP Metallopeptidase Inhibitor 2	Protein Coding	45	GC17M078852	15.72	https://www.genecards.org/cgi-bin/carddisp.pl?gene=TIMP2
ZBTB17	Zinc Finger And BTB Domain Containing 17	Protein Coding	42	GC01M015943	15.7	https://www.genecards.org/cgi-bin/carddisp.pl?gene=ZBTB17
FOXD4	Forkhead Box D4	Protein Coding	35	GC09M000116	15.7	https://www.genecards.org/cgi-bin/carddisp.pl?gene=FOXD4
HSPB7	Heat Shock Protein Family B (Small) Member 7	Protein Coding	40	GC01M016014	15.66	https://www.genecards.org/cgi-bin/carddisp.pl?gene=HSPB7
NPPC	Natriuretic Peptide C	Protein Coding	41	GC02M231921	15.66	https://www.genecards.org/cgi-bin/carddisp.pl?gene=NPPC
SDHB	Succinate Dehydrogenase Complex Iron Sulfur Subunit B	Protein Coding	49	GC01M017020	15.64	https://www.genecards.org/cgi-bin/carddisp.pl?gene=SDHB
MT-TS1	Mitochondrially Encoded TRNA-Ser (UCN) 1	RNA Gene	15	GCMTM007447	15.61	https://www.genecards.org/cgi-bin/carddisp.pl?gene=MT-TS1
ESR1	Estrogen Receptor 1	Protein Coding	55	GC06P151656	15.6	https://www.genecards.org/cgi-bin/carddisp.pl?gene=ESR1
COX7B	Cytochrome C Oxidase Subunit 7B	Protein Coding	41	GC0XP077899	15.56	https://www.genecards.org/cgi-bin/carddisp.pl?gene=COX7B
LGALS3	Galectin 3	Protein Coding	46	GC14P055124	15.56	https://www.genecards.org/cgi-bin/carddisp.pl?gene=LGALS3
ADM	Adrenomedullin	Protein Coding	45	GC11P010304	15.54	https://www.genecards.org/cgi-bin/carddisp.pl?gene=ADM
KCNJ11	Potassium Inwardly Rectifying Channel Subfamily J Member 11	Protein Coding	49	GC11M017364	15.49	https://www.genecards.org/cgi-bin/carddisp.pl?gene=KCNJ11
HMOX1	Heme Oxygenase 1	Protein Coding	54	GC22P035380	15.47	https://www.genecards.org/cgi-bin/carddisp.pl?gene=HMOX1
PMM2	Phosphomannomutase 2	Protein Coding	48	GC16P008788	15.46	https://www.genecards.org/cgi-bin/carddisp.pl?gene=PMM2
IL2	Interleukin 2	Protein Coding	47	GC04M122451	15.43	https://www.genecards.org/cgi-bin/carddisp.pl?gene=IL2
CACNB1	Calcium Voltage-Gated Channel Auxiliary Subunit Beta 1	Protein Coding	43	GC17M039173	15.4	https://www.genecards.org/cgi-bin/carddisp.pl?gene=CACNB1
VPS13A	Vacuolar Protein Sorting 13 Homolog A	Protein Coding	41	GC09P077177	15.39	https://www.genecards.org/cgi-bin/carddisp.pl?gene=VPS13A
FN1	Fibronectin 1	Protein Coding	51	GC02M215360	15.35	https://www.genecards.org/cgi-bin/carddisp.pl?gene=FN1
CALR	Calreticulin	Protein Coding	52	GC19P012938	15.35	https://www.genecards.org/cgi-bin/carddisp.pl?gene=CALR
LMO7	LIM Domain 7	Protein Coding	41	GC13P075620	15.31	https://www.genecards.org/cgi-bin/carddisp.pl?gene=LMO7
GPD1L	Glycerol-3-Phosphate Dehydrogenase 1 Like	Protein Coding	44	GC03P032123	15.31	https://www.genecards.org/cgi-bin/carddisp.pl?gene=GPD1L
SLC40A1	Solute Carrier Family 40 Member 1	Protein Coding	47	GC02M189560	15.26	https://www.genecards.org/cgi-bin/carddisp.pl?gene=SLC40A1
MT-TW	Mitochondrially Encoded TRNA-Trp (UGA/G)	RNA Gene	13	GCMTP005514	15.26	https://www.genecards.org/cgi-bin/carddisp.pl?gene=MT-TW
XIRP1	Xin Actin Binding Repeat Containing 1	Protein Coding	36	GC03M039200	15.25	https://www.genecards.org/cgi-bin/carddisp.pl?gene=XIRP1
MTO1	Mitochondrial TRNA Translation Optimization 1	Protein Coding	43	GC06P073461	15.24	https://www.genecards.org/cgi-bin/carddisp.pl?gene=MTO1
FBXO32	F-Box Protein 32	Protein Coding	41	GC08M123498	15.24	https://www.genecards.org/cgi-bin/carddisp.pl?gene=FBXO32
TFR2	Transferrin Receptor 2	Protein Coding	45	GC07M100620	15.23	https://www.genecards.org/cgi-bin/carddisp.pl?gene=TFR2
MIR146A	MicroRNA 146a	RNA Gene	24	GC05P160485	15.21	https://www.genecards.org/cgi-bin/carddisp.pl?gene=MIR146A
HLA-B	Major Histocompatibility Complex, Class I, B	Protein Coding	46	GC06M031289	15.19	https://www.genecards.org/cgi-bin/carddisp.pl?gene=HLA-B
COX5A	Cytochrome C Oxidase Subunit 5A	Protein Coding	44	GC15M074919	15.19	https://www.genecards.org/cgi-bin/carddisp.pl?gene=COX5A
ITGA5	Integrin Subunit Alpha 5	Protein Coding	50	GC12M054396	15.19	https://www.genecards.org/cgi-bin/carddisp.pl?gene=ITGA5
CACNG5	Calcium Voltage-Gated Channel Auxiliary Subunit Gamma 5	Protein Coding	41	GC17P066835	15.19	https://www.genecards.org/cgi-bin/carddisp.pl?gene=CACNG5
MLYCD	Malonyl-CoA Decarboxylase	Protein Coding	44	GC16P083899	15.17	https://www.genecards.org/cgi-bin/carddisp.pl?gene=MLYCD
ADCY6	Adenylate Cyclase 6	Protein Coding	49	GC12M048766	15.16	https://www.genecards.org/cgi-bin/carddisp.pl?gene=ADCY6
HSPD1	Heat Shock Protein Family D (Hsp60) Member 1	Protein Coding	49	GC02M197486	15.16	https://www.genecards.org/cgi-bin/carddisp.pl?gene=HSPD1
ACTN1	Actinin Alpha 1	Protein Coding	50	GC14M068874	15.15	https://www.genecards.org/cgi-bin/carddisp.pl?gene=ACTN1
UBR1	Ubiquitin Protein Ligase E3 Component N-Recognin 1	Protein Coding	44	GC15M042942	15.09	https://www.genecards.org/cgi-bin/carddisp.pl?gene=UBR1
ADRA2C	Adrenoceptor Alpha 2C	Protein Coding	47	GC04P003766	15.09	https://www.genecards.org/cgi-bin/carddisp.pl?gene=ADRA2C
COL7A1	Collagen Type VII Alpha 1 Chain	Protein Coding	44	GC03M048564	15.07	https://www.genecards.org/cgi-bin/carddisp.pl?gene=COL7A1
SHOC2	SHOC2 Leucine Rich Repeat Scaffold Protein	Protein Coding	43	GC10P110919	15.06	https://www.genecards.org/cgi-bin/carddisp.pl?gene=SHOC2
HMGCL	3-Hydroxy-3-Methylglutaryl-CoA Lyase	Protein Coding	48	GC01M023801	15.04	https://www.genecards.org/cgi-bin/carddisp.pl?gene=HMGCL
MYC	MYC Proto-Oncogene, BHLH Transcription Factor	Protein Coding	53	GC08P127735	15.04	https://www.genecards.org/cgi-bin/carddisp.pl?gene=MYC
CAVIN1	Caveolae Associated Protein 1	Protein Coding	33	GC17M042404	14.97	https://www.genecards.org/cgi-bin/carddisp.pl?gene=CAVIN1
TNNI2	Troponin I2, Fast Skeletal Type	Protein Coding	46	GC11P001839	14.96	https://www.genecards.org/cgi-bin/carddisp.pl?gene=TNNI2
NF1	Neurofibromin 1	Protein Coding	50	GC17P031007	14.93	https://www.genecards.org/cgi-bin/carddisp.pl?gene=NF1
LBR	Lamin B Receptor	Protein Coding	49	GC01M225401	14.93	https://www.genecards.org/cgi-bin/carddisp.pl?gene=LBR
FOXRED1	FAD Dependent Oxidoreductase Domain Containing 1	Protein Coding	41	GC11P126269	14.91	https://www.genecards.org/cgi-bin/carddisp.pl?gene=FOXRED1
MEF2C	Myocyte Enhancer Factor 2C	Protein Coding	50	GC05M088718	14.9	https://www.genecards.org/cgi-bin/carddisp.pl?gene=MEF2C
LMOD3	Leiomodin 3	Protein Coding	40	GC03M069156	14.88	https://www.genecards.org/cgi-bin/carddisp.pl?gene=LMOD3
HGF	Hepatocyte Growth Factor	Protein Coding	53	GC07M081699	14.87	https://www.genecards.org/cgi-bin/carddisp.pl?gene=HGF
GTPBP3	GTP Binding Protein 3, Mitochondrial	Protein Coding	41	GC19P022230	14.86	https://www.genecards.org/cgi-bin/carddisp.pl?gene=GTPBP3
XRCC4	X-Ray Repair Cross Complementing 4	Protein Coding	44	GC05P083077	14.81	https://www.genecards.org/cgi-bin/carddisp.pl?gene=XRCC4
TPM4	Tropomyosin 4	Protein Coding	43	GC19P022200	14.8	https://www.genecards.org/cgi-bin/carddisp.pl?gene=TPM4
PDGFRA	Platelet Derived Growth Factor Receptor Alpha	Protein Coding	56	GC04P054229	14.79	https://www.genecards.org/cgi-bin/carddisp.pl?gene=PDGFRA
RTN4	Reticulon 4	Protein Coding	46	GC02M054934	14.77	https://www.genecards.org/cgi-bin/carddisp.pl?gene=RTN4
TFAM	Transcription Factor A, Mitochondrial	Protein Coding	45	GC10P058385	14.77	https://www.genecards.org/cgi-bin/carddisp.pl?gene=TFAM
ELAC2	ElaC Ribonuclease Z 2	Protein Coding	42	GC17M012991	14.76	https://www.genecards.org/cgi-bin/carddisp.pl?gene=ELAC2
PPARGC1A	PPARG Coactivator 1 Alpha	Protein Coding	48	GC04M023755	14.76	https://www.genecards.org/cgi-bin/carddisp.pl?gene=PPARGC1A
ECE1	Endothelin Converting Enzyme 1	Protein Coding	48	GC01M021217	14.71	https://www.genecards.org/cgi-bin/carddisp.pl?gene=ECE1
PDHA1	Pyruvate Dehydrogenase E1 Subunit Alpha 1	Protein Coding	50	GC0XP019343	14.7	https://www.genecards.org/cgi-bin/carddisp.pl?gene=PDHA1
RRAGC	Ras Related GTP Binding C	Protein Coding	41	GC01M038843	14.63	https://www.genecards.org/cgi-bin/carddisp.pl?gene=RRAGC
ADCY10	Adenylate Cyclase 10	Protein Coding	45	GC01M167809	14.63	https://www.genecards.org/cgi-bin/carddisp.pl?gene=ADCY10
FMR1	FMRP Translational Regulator 1	Protein Coding	46	GC0XP147912	14.6	https://www.genecards.org/cgi-bin/carddisp.pl?gene=FMR1
ATP5F1E	ATP Synthase F1 Subunit Epsilon	Protein Coding	32	GC20M059026	14.5	https://www.genecards.org/cgi-bin/carddisp.pl?gene=ATP5F1E
FKBP1A	FKBP Prolyl Isomerase 1A	Protein Coding	48	GC20M001369	14.5	https://www.genecards.org/cgi-bin/carddisp.pl?gene=FKBP1A
CSF3	Colony Stimulating Factor 3	Protein Coding	41	GC17P040015	14.5	https://www.genecards.org/cgi-bin/carddisp.pl?gene=CSF3
GDF15	Growth Differentiation Factor 15	Protein Coding	43	GC19P022252	14.5	https://www.genecards.org/cgi-bin/carddisp.pl?gene=GDF15
APLN	Apelin	Protein Coding	39	GC0XM129645	14.5	https://www.genecards.org/cgi-bin/carddisp.pl?gene=APLN
TBC1D24	TBC1 Domain Family Member 24	Protein Coding	39	GC16P002475	14.49	https://www.genecards.org/cgi-bin/carddisp.pl?gene=TBC1D24
OBSCN	Obscurin, Cytoskeletal Calmodulin And Titin-Interacting RhoGEF	Protein Coding	41	GC01P228208	14.48	https://www.genecards.org/cgi-bin/carddisp.pl?gene=OBSCN
ANO5	Anoctamin 5	Protein Coding	39	GC11P021799	14.47	https://www.genecards.org/cgi-bin/carddisp.pl?gene=ANO5
HACD1	3-Hydroxyacyl-CoA Dehydratase 1	Protein Coding	36	GC10M017589	14.47	https://www.genecards.org/cgi-bin/carddisp.pl?gene=HACD1
LMNB2	Lamin B2	Protein Coding	45	GC19M002435	14.44	https://www.genecards.org/cgi-bin/carddisp.pl?gene=LMNB2
MAPK3	Mitogen-Activated Protein Kinase 3	Protein Coding	51	GC16M030117	14.4	https://www.genecards.org/cgi-bin/carddisp.pl?gene=MAPK3
TIMP3	TIMP Metallopeptidase Inhibitor 3	Protein Coding	47	GC22P032800	14.39	https://www.genecards.org/cgi-bin/carddisp.pl?gene=TIMP3
KAT6B	Lysine Acetyltransferase 6B	Protein Coding	42	GC10P074827	14.39	https://www.genecards.org/cgi-bin/carddisp.pl?gene=KAT6B
CSF2	Colony Stimulating Factor 2	Protein Coding	45	GC05P132073	14.36	https://www.genecards.org/cgi-bin/carddisp.pl?gene=CSF2
CD34	CD34 Molecule	Protein Coding	45	GC01M207880	14.34	https://www.genecards.org/cgi-bin/carddisp.pl?gene=CD34
CMD1Q	Cardiomyopathy, Dilated 1Q (Autosomal Dominant)	Genetic Locus	4	GC07U901613	14.33	https://www.genecards.org/cgi-bin/carddisp.pl?gene=CMD1Q
TNNI1	Troponin I1, Slow Skeletal Type	Protein Coding	41	GC01M201404	14.33	https://www.genecards.org/cgi-bin/carddisp.pl?gene=TNNI1
GPX1	Glutathione Peroxidase 1	Protein Coding	49	GC03M049370	14.31	https://www.genecards.org/cgi-bin/carddisp.pl?gene=GPX1
CMD1K	Cardiomyopathy, Dilated 1K (Autosomal Dominant)	Genetic Locus	4	GC06U990251	14.28	https://www.genecards.org/cgi-bin/carddisp.pl?gene=CMD1K
AARS2	Alanyl-TRNA Synthetase 2, Mitochondrial	Protein Coding	43	GC06M044297	14.23	https://www.genecards.org/cgi-bin/carddisp.pl?gene=AARS2
BRCA2	BRCA2 DNA Repair Associated	Protein Coding	50	GC13P032315	14.21	https://www.genecards.org/cgi-bin/carddisp.pl?gene=BRCA2
PDSS2	Decaprenyl Diphosphate Synthase Subunit 2	Protein Coding	41	GC06M107152	14.2	https://www.genecards.org/cgi-bin/carddisp.pl?gene=PDSS2
ADCY3	Adenylate Cyclase 3	Protein Coding	48	GC02M024819	14.13	https://www.genecards.org/cgi-bin/carddisp.pl?gene=ADCY3
HSD17B10	Hydroxysteroid 17-Beta Dehydrogenase 10	Protein Coding	47	GC0XM053431	14.13	https://www.genecards.org/cgi-bin/carddisp.pl?gene=HSD17B10
AGPAT2	1-Acylglycerol-3-Phosphate O-Acyltransferase 2	Protein Coding	47	GC09M136673	14.11	https://www.genecards.org/cgi-bin/carddisp.pl?gene=AGPAT2
SCN4B	Sodium Voltage-Gated Channel Beta Subunit 4	Protein Coding	44	GC11M118134	14.1	https://www.genecards.org/cgi-bin/carddisp.pl?gene=SCN4B
UTRN	Utrophin	Protein Coding	41	GC06P144285	14.02	https://www.genecards.org/cgi-bin/carddisp.pl?gene=UTRN
MIR199A1	MicroRNA 199a-1	RNA Gene	20	GC19M010792	14.02	https://www.genecards.org/cgi-bin/carddisp.pl?gene=MIR199A1
ADCY9	Adenylate Cyclase 9	Protein Coding	46	GC16M003953	14.01	https://www.genecards.org/cgi-bin/carddisp.pl?gene=ADCY9
PIK3CA	Phosphatidylinositol-4,5-Bisphosphate 3-Kinase Catalytic Subunit Alpha	Protein Coding	54	GC03P179148	14	https://www.genecards.org/cgi-bin/carddisp.pl?gene=PIK3CA
STAT1	Signal Transducer And Activator Of Transcription 1	Protein Coding	55	GC02M190964	13.98	https://www.genecards.org/cgi-bin/carddisp.pl?gene=STAT1
NDUFV1	NADH:Ubiquinone Oxidoreductase Core Subunit V1	Protein Coding	47	GC11P067623	13.98	https://www.genecards.org/cgi-bin/carddisp.pl?gene=NDUFV1
ATXN3	Ataxin 3	Protein Coding	45	GC14M093534	13.98	https://www.genecards.org/cgi-bin/carddisp.pl?gene=ATXN3
NDUFA6	NADH:Ubiquinone Oxidoreductase Subunit A6	Protein Coding	45	GC22M042085	13.98	https://www.genecards.org/cgi-bin/carddisp.pl?gene=NDUFA6
F2	Coagulation Factor II, Thrombin	Protein Coding	50	GC11P046720	13.97	https://www.genecards.org/cgi-bin/carddisp.pl?gene=F2
SCO1	Synthesis Of Cytochrome C Oxidase 1	Protein Coding	48	GC17M010672	13.93	https://www.genecards.org/cgi-bin/carddisp.pl?gene=SCO1
SERPINE1	Serpin Family E Member 1	Protein Coding	52	GC07P101127	13.91	https://www.genecards.org/cgi-bin/carddisp.pl?gene=SERPINE1
IL12B	Interleukin 12B	Protein Coding	45	GC05M159314	13.9	https://www.genecards.org/cgi-bin/carddisp.pl?gene=IL12B
SCN2B	Sodium Voltage-Gated Channel Beta Subunit 2	Protein Coding	45	GC11M118163	13.89	https://www.genecards.org/cgi-bin/carddisp.pl?gene=SCN2B
SLC27A1	Solute Carrier Family 27 Member 1	Protein Coding	43	GC19P022232	13.87	https://www.genecards.org/cgi-bin/carddisp.pl?gene=SLC27A1
ANKRD2	Ankyrin Repeat Domain 2	Protein Coding	37	GC10P097572	13.86	https://www.genecards.org/cgi-bin/carddisp.pl?gene=ANKRD2
MT-TV	Mitochondrially Encoded TRNA-Val (GUN)	RNA Gene	15	GCMTP001605	13.86	https://www.genecards.org/cgi-bin/carddisp.pl?gene=MT-TV
FABP3	Fatty Acid Binding Protein 3	Protein Coding	45	GC01M031365	13.85	https://www.genecards.org/cgi-bin/carddisp.pl?gene=FABP3
SRF	Serum Response Factor	Protein Coding	43	GC06P043171	13.83	https://www.genecards.org/cgi-bin/carddisp.pl?gene=SRF
TLR3	Toll Like Receptor 3	Protein Coding	54	GC04P186059	13.81	https://www.genecards.org/cgi-bin/carddisp.pl?gene=TLR3
CAV1	Caveolin 1	Protein Coding	50	GC07P116524	13.8	https://www.genecards.org/cgi-bin/carddisp.pl?gene=CAV1
POMK	Protein O-Mannose Kinase	Protein Coding	37	GC08P043093	13.79	https://www.genecards.org/cgi-bin/carddisp.pl?gene=POMK
KCND3	Potassium Voltage-Gated Channel Subfamily D Member 3	Protein Coding	47	GC01M111770	13.77	https://www.genecards.org/cgi-bin/carddisp.pl?gene=KCND3
MIR214	MicroRNA 214	RNA Gene	20	GC01M172229	13.77	https://www.genecards.org/cgi-bin/carddisp.pl?gene=MIR214
MT-RNR1	Mitochondrially Encoded 12S RRNA	RNA Gene	16	GCMTP000642	13.77	https://www.genecards.org/cgi-bin/carddisp.pl?gene=MT-RNR1
CACNA2D2	Calcium Voltage-Gated Channel Auxiliary Subunit Alpha2delta 2	Protein Coding	43	GC03M050364	13.73	https://www.genecards.org/cgi-bin/carddisp.pl?gene=CACNA2D2
NR3C2	Nuclear Receptor Subfamily 3 Group C Member 2	Protein Coding	49	GC04M148078	13.73	https://www.genecards.org/cgi-bin/carddisp.pl?gene=NR3C2
GAPDH	Glyceraldehyde-3-Phosphate Dehydrogenase	Protein Coding	50	GC12P006630	13.72	https://www.genecards.org/cgi-bin/carddisp.pl?gene=GAPDH
ITGB1BP2	Integrin Subunit Beta 1 Binding Protein 2	Protein Coding	37	GC0XP071302	13.72	https://www.genecards.org/cgi-bin/carddisp.pl?gene=ITGB1BP2
P2RX1	Purinergic Receptor P2X 1	Protein Coding	44	GC17M003896	13.72	https://www.genecards.org/cgi-bin/carddisp.pl?gene=P2RX1
MEF2A	Myocyte Enhancer Factor 2A	Protein Coding	48	GC15P099565	13.71	https://www.genecards.org/cgi-bin/carddisp.pl?gene=MEF2A
POLG2	DNA Polymerase Gamma 2, Accessory Subunit	Protein Coding	45	GC17M064477	13.71	https://www.genecards.org/cgi-bin/carddisp.pl?gene=POLG2
MGME1	Mitochondrial Genome Maintenance Exonuclease 1	Protein Coding	36	GC20P017952	13.71	https://www.genecards.org/cgi-bin/carddisp.pl?gene=MGME1
KDM4C	Lysine Demethylase 4C	Protein Coding	41	GC09P006720	13.64	https://www.genecards.org/cgi-bin/carddisp.pl?gene=KDM4C
WFS1	Wolframin ER Transmembrane Glycoprotein	Protein Coding	45	GC04P006271	13.62	https://www.genecards.org/cgi-bin/carddisp.pl?gene=WFS1
TERT	Telomerase Reverse Transcriptase	Protein Coding	53	GC05M001253	13.62	https://www.genecards.org/cgi-bin/carddisp.pl?gene=TERT
GATA6	GATA Binding Protein 6	Protein Coding	48	GC18P022169	13.6	https://www.genecards.org/cgi-bin/carddisp.pl?gene=GATA6
COL5A1	Collagen Type V Alpha 1 Chain	Protein Coding	45	GC09P134641	13.59	https://www.genecards.org/cgi-bin/carddisp.pl?gene=COL5A1
KCNJ12	Potassium Inwardly Rectifying Channel Subfamily J Member 12	Protein Coding	44	GC17P026157	13.58	https://www.genecards.org/cgi-bin/carddisp.pl?gene=KCNJ12
LOC110121269	VISTA Enhancer Hs2177	Biological Region	2	GC03U903100	13.58	https://www.genecards.org/cgi-bin/carddisp.pl?gene=LOC110121269
BCS1L	BCS1 Homolog, Ubiquinol-Cytochrome C Reductase Complex Chaperone	Protein Coding	44	GC02P218658	13.58	https://www.genecards.org/cgi-bin/carddisp.pl?gene=BCS1L
PPIF	Peptidylprolyl Isomerase F	Protein Coding	44	GC10P083194	13.56	https://www.genecards.org/cgi-bin/carddisp.pl?gene=PPIF
PTPRC	Protein Tyrosine Phosphatase Receptor Type C	Protein Coding	52	GC01P198607	13.56	https://www.genecards.org/cgi-bin/carddisp.pl?gene=PTPRC
CASP3	Caspase 3	Protein Coding	52	GC04M184627	13.55	https://www.genecards.org/cgi-bin/carddisp.pl?gene=CASP3
CREB1	CAMP Responsive Element Binding Protein 1	Protein Coding	50	GC02P207529	13.51	https://www.genecards.org/cgi-bin/carddisp.pl?gene=CREB1
POSTN	Periostin	Protein Coding	45	GC13M037562	13.5	https://www.genecards.org/cgi-bin/carddisp.pl?gene=POSTN
LMOD1	Leiomodin 1	Protein Coding	41	GC01M201896	13.5	https://www.genecards.org/cgi-bin/carddisp.pl?gene=LMOD1
ENPP1	Ectonucleotide Pyrophosphatase/Phosphodiesterase 1	Protein Coding	47	GC06P131808	13.5	https://www.genecards.org/cgi-bin/carddisp.pl?gene=ENPP1
PDE3A	Phosphodiesterase 3A	Protein Coding	50	GC12P020294	13.49	https://www.genecards.org/cgi-bin/carddisp.pl?gene=PDE3A
TLR8	Toll Like Receptor 8	Protein Coding	49	GC0XP012924	13.47	https://www.genecards.org/cgi-bin/carddisp.pl?gene=TLR8
NDUFAF1	NADH:Ubiquinone Oxidoreductase Complex Assembly Factor 1	Protein Coding	42	GC15M041387	13.47	https://www.genecards.org/cgi-bin/carddisp.pl?gene=NDUFAF1
ADRB3	Adrenoceptor Beta 3	Protein Coding	46	GC08M037962	13.42	https://www.genecards.org/cgi-bin/carddisp.pl?gene=ADRB3
PLA2G7	Phospholipase A2 Group VII	Protein Coding	51	GC06M046704	13.38	https://www.genecards.org/cgi-bin/carddisp.pl?gene=PLA2G7
ANXA6	Annexin A6	Protein Coding	44	GC05M151077	13.35	https://www.genecards.org/cgi-bin/carddisp.pl?gene=ANXA6
GCDH	Glutaryl-CoA Dehydrogenase	Protein Coding	47	GC19P012891	13.33	https://www.genecards.org/cgi-bin/carddisp.pl?gene=GCDH
TMEM126B	Transmembrane Protein 126B	Protein Coding	39	GC11P085628	13.31	https://www.genecards.org/cgi-bin/carddisp.pl?gene=TMEM126B
TRPV2	Transient Receptor Potential Cation Channel Subfamily V Member 2	Protein Coding	43	GC17P016415	13.31	https://www.genecards.org/cgi-bin/carddisp.pl?gene=TRPV2
ATP6V1G2-DDX39B	ATP6V1G2-DDX39B Readthrough (NMD Candidate)	RNA Gene	19	GC06M032363	13.31	https://www.genecards.org/cgi-bin/carddisp.pl?gene=ATP6V1G2-DDX39B
CD36	CD36 Molecule	Protein Coding	50	GC07P080369	13.31	https://www.genecards.org/cgi-bin/carddisp.pl?gene=CD36
ERBB2	Erb-B2 Receptor Tyrosine Kinase 2	Protein Coding	56	GC17P039687	13.3	https://www.genecards.org/cgi-bin/carddisp.pl?gene=ERBB2
IFIH1	Interferon Induced With Helicase C Domain 1	Protein Coding	49	GC02M162267	13.3	https://www.genecards.org/cgi-bin/carddisp.pl?gene=IFIH1
AGL	Amylo-Alpha-1, 6-Glucosidase, 4-Alpha-Glucanotransferase	Protein Coding	45	GC01P099850	13.29	https://www.genecards.org/cgi-bin/carddisp.pl?gene=AGL
CFL2	Cofilin 2	Protein Coding	46	GC14M034706	13.29	https://www.genecards.org/cgi-bin/carddisp.pl?gene=CFL2
PEX10	Peroxisomal Biogenesis Factor 10	Protein Coding	43	GC01M002403	13.27	https://www.genecards.org/cgi-bin/carddisp.pl?gene=PEX10
H19	H19 Imprinted Maternally Expressed Transcript	RNA Gene	28	GC11M001995	13.26	https://www.genecards.org/cgi-bin/carddisp.pl?gene=H19
NDUFB3	NADH:Ubiquinone Oxidoreductase Subunit B3	Protein Coding	43	GC02P201071	13.25	https://www.genecards.org/cgi-bin/carddisp.pl?gene=NDUFB3
CTSL	Cathepsin L	Protein Coding	48	GC09P087725	13.25	https://www.genecards.org/cgi-bin/carddisp.pl?gene=CTSL
MT-TT	Mitochondrially Encoded TRNA-Thr (ACN)	RNA Gene	16	GCMTP015890	13.24	https://www.genecards.org/cgi-bin/carddisp.pl?gene=MT-TT
MAPK7	Mitogen-Activated Protein Kinase 7	Protein Coding	50	GC17P019379	13.21	https://www.genecards.org/cgi-bin/carddisp.pl?gene=MAPK7
BOLA3	BolA Family Member 3	Protein Coding	39	GC02M074136	13.2	https://www.genecards.org/cgi-bin/carddisp.pl?gene=BOLA3
MPP2	Membrane Palmitoylated Protein 2	Protein Coding	40	GC17M043875	13.19	https://www.genecards.org/cgi-bin/carddisp.pl?gene=MPP2
PPP1CB	Protein Phosphatase 1 Catalytic Subunit Beta	Protein Coding	47	GC02P028752	13.19	https://www.genecards.org/cgi-bin/carddisp.pl?gene=PPP1CB
ADRA1D	Adrenoceptor Alpha 1D	Protein Coding	47	GC20M004220	13.18	https://www.genecards.org/cgi-bin/carddisp.pl?gene=ADRA1D
ALG6	ALG6 Alpha-1,3-Glucosyltransferase	Protein Coding	43	GC01P063367	13.18	https://www.genecards.org/cgi-bin/carddisp.pl?gene=ALG6
NEU1	Neuraminidase 1	Protein Coding	45	GC06M031857	13.18	https://www.genecards.org/cgi-bin/carddisp.pl?gene=NEU1
HRC	Histidine Rich Calcium Binding Protein	Protein Coding	36	GC19M049151	13.16	https://www.genecards.org/cgi-bin/carddisp.pl?gene=HRC
SRSF2	Serine And Arginine Rich Splicing Factor 2	Protein Coding	41	GC17M076734	13.15	https://www.genecards.org/cgi-bin/carddisp.pl?gene=SRSF2
ACADL	Acyl-CoA Dehydrogenase Long Chain	Protein Coding	44	GC02M210187	13.15	https://www.genecards.org/cgi-bin/carddisp.pl?gene=ACADL
TIMMDC1	Translocase Of Inner Mitochondrial Membrane Domain Containing 1	Protein Coding	37	GC03P119498	13.15	https://www.genecards.org/cgi-bin/carddisp.pl?gene=TIMMDC1
HOPX	HOP Homeobox	Protein Coding	37	GC04M056647	13.14	https://www.genecards.org/cgi-bin/carddisp.pl?gene=HOPX
MYH14	Myosin Heavy Chain 14	Protein Coding	47	GC19P050192	13.1	https://www.genecards.org/cgi-bin/carddisp.pl?gene=MYH14
TNFRSF1A	TNF Receptor Superfamily Member 1A	Protein Coding	51	GC12M006328	13.1	https://www.genecards.org/cgi-bin/carddisp.pl?gene=TNFRSF1A
BMP6	Bone Morphogenetic Protein 6	Protein Coding	45	GC06P007726	13.09	https://www.genecards.org/cgi-bin/carddisp.pl?gene=BMP6
NDUFS6	NADH:Ubiquinone Oxidoreductase Subunit S6	Protein Coding	44	GC05P001801	13.08	https://www.genecards.org/cgi-bin/carddisp.pl?gene=NDUFS6
SOX9	SRY-Box Transcription Factor 9	Protein Coding	48	GC17P072121	13.06	https://www.genecards.org/cgi-bin/carddisp.pl?gene=SOX9
NDUFAF5	NADH:Ubiquinone Oxidoreductase Complex Assembly Factor 5	Protein Coding	37	GC20P013786	13.05	https://www.genecards.org/cgi-bin/carddisp.pl?gene=NDUFAF5
CDH5	Cadherin 5	Protein Coding	48	GC16P066366	13.02	https://www.genecards.org/cgi-bin/carddisp.pl?gene=CDH5
ETFB	Electron Transfer Flavoprotein Subunit Beta	Protein Coding	46	GC19M051345	12.99	https://www.genecards.org/cgi-bin/carddisp.pl?gene=ETFB
SLC25A5	Solute Carrier Family 25 Member 5	Protein Coding	45	GC0XP119468	12.98	https://www.genecards.org/cgi-bin/carddisp.pl?gene=SLC25A5
SLC27A6	Solute Carrier Family 27 Member 6	Protein Coding	43	GC05P128538	12.96	https://www.genecards.org/cgi-bin/carddisp.pl?gene=SLC27A6
CAVIN4	Caveolae Associated Protein 4	Protein Coding	27	GC09P100576	12.96	https://www.genecards.org/cgi-bin/carddisp.pl?gene=CAVIN4
TNNC2	Troponin C2, Fast Skeletal Type	Protein Coding	39	GC20M045823	12.95	https://www.genecards.org/cgi-bin/carddisp.pl?gene=TNNC2
CD86	CD86 Molecule	Protein Coding	45	GC03P122055	12.95	https://www.genecards.org/cgi-bin/carddisp.pl?gene=CD86
DLD	Dihydrolipoamide Dehydrogenase	Protein Coding	51	GC07P107890	12.94	https://www.genecards.org/cgi-bin/carddisp.pl?gene=DLD
TLN1	Talin 1	Protein Coding	43	GC09M035687	12.93	https://www.genecards.org/cgi-bin/carddisp.pl?gene=TLN1
COQ9	Coenzyme Q9	Protein Coding	42	GC16P057447	12.92	https://www.genecards.org/cgi-bin/carddisp.pl?gene=COQ9
LOC114827850	VISTA Enhancer Hs2149	Biological Region	2	GC12U902875	12.92	https://www.genecards.org/cgi-bin/carddisp.pl?gene=LOC114827850
COX6B1	Cytochrome C Oxidase Subunit 6B1	Protein Coding	43	GC19P037718	12.86	https://www.genecards.org/cgi-bin/carddisp.pl?gene=COX6B1
MBTPS2	Membrane Bound Transcription Factor Peptidase, Site 2	Protein Coding	44	GC0XP021839	12.86	https://www.genecards.org/cgi-bin/carddisp.pl?gene=MBTPS2
NUBPL	Nucleotide Binding Protein Like	Protein Coding	39	GC14P031489	12.84	https://www.genecards.org/cgi-bin/carddisp.pl?gene=NUBPL
APLNR	Apelin Receptor	Protein Coding	44	GC11M057233	12.82	https://www.genecards.org/cgi-bin/carddisp.pl?gene=APLNR
COX8A	Cytochrome C Oxidase Subunit 8A	Protein Coding	41	GC11P063977	12.8	https://www.genecards.org/cgi-bin/carddisp.pl?gene=COX8A
DSC3	Desmocollin 3	Protein Coding	43	GC18M030990	12.79	https://www.genecards.org/cgi-bin/carddisp.pl?gene=DSC3
MT-TI	Mitochondrially Encoded TRNA-Ile (AUU/C)	RNA Gene	14	GCMTP004265	12.77	https://www.genecards.org/cgi-bin/carddisp.pl?gene=MT-TI
CFL1	Cofilin 1	Protein Coding	47	GC11M065823	12.77	https://www.genecards.org/cgi-bin/carddisp.pl?gene=CFL1
CSRP3-AS1	CSRP3 And E2F8 Antisense RNA 1	RNA Gene	6	GC11P019298	12.76	https://www.genecards.org/cgi-bin/carddisp.pl?gene=CSRP3-AS1
SRA1	Steroid Receptor RNA Activator 1	Protein Coding	39	GC05M140537	12.76	https://www.genecards.org/cgi-bin/carddisp.pl?gene=SRA1
MIR208A	MicroRNA 208a	RNA Gene	19	GC14M023388	12.76	https://www.genecards.org/cgi-bin/carddisp.pl?gene=MIR208A
MYOM3	Myomesin 3	Protein Coding	35	GC01M024056	12.75	https://www.genecards.org/cgi-bin/carddisp.pl?gene=MYOM3
LIMK1	LIM Domain Kinase 1	Protein Coding	51	GC07P074082	12.75	https://www.genecards.org/cgi-bin/carddisp.pl?gene=LIMK1
NDUFA9	NADH:Ubiquinone Oxidoreductase Subunit A9	Protein Coding	45	GC12P004649	12.75	https://www.genecards.org/cgi-bin/carddisp.pl?gene=NDUFA9
ANKRD23	Ankyrin Repeat Domain 23	Protein Coding	32	GC02M096826	12.74	https://www.genecards.org/cgi-bin/carddisp.pl?gene=ANKRD23
LIMS1	LIM Zinc Finger Domain Containing 1	Protein Coding	41	GC02P108609	12.73	https://www.genecards.org/cgi-bin/carddisp.pl?gene=LIMS1
SMC1A	Structural Maintenance Of Chromosomes 1A	Protein Coding	47	GC0XM053374	12.7	https://www.genecards.org/cgi-bin/carddisp.pl?gene=SMC1A
NDUFS1	NADH:Ubiquinone Oxidoreductase Core Subunit S1	Protein Coding	47	GC02M206114	12.68	https://www.genecards.org/cgi-bin/carddisp.pl?gene=NDUFS1
SUN1	Sad1 And UNC84 Domain Containing 1	Protein Coding	39	GC07P000857	12.65	https://www.genecards.org/cgi-bin/carddisp.pl?gene=SUN1
COA8	Cytochrome C Oxidase Assembly Factor 8	Protein Coding	27	GC14P104334	12.65	https://www.genecards.org/cgi-bin/carddisp.pl?gene=COA8
MIR92B	MicroRNA 92b	RNA Gene	17	GC01P155195	12.64	https://www.genecards.org/cgi-bin/carddisp.pl?gene=MIR92B
MRPS22	Mitochondrial Ribosomal Protein S22	Protein Coding	43	GC03P139005	12.63	https://www.genecards.org/cgi-bin/carddisp.pl?gene=MRPS22
LRP5	LDL Receptor Related Protein 5	Protein Coding	50	GC11P068298	12.63	https://www.genecards.org/cgi-bin/carddisp.pl?gene=LRP5
FANCI	FA Complementation Group I	Protein Coding	43	GC15P089243	12.62	https://www.genecards.org/cgi-bin/carddisp.pl?gene=FANCI
THBD	Thrombomodulin	Protein Coding	45	GC20M023026	12.6	https://www.genecards.org/cgi-bin/carddisp.pl?gene=THBD
NUP107	Nucleoporin 107	Protein Coding	43	GC12P068686	12.57	https://www.genecards.org/cgi-bin/carddisp.pl?gene=NUP107
CAP2	Cyclase Associated Actin Cytoskeleton Regulatory Protein 2	Protein Coding	41	GC06P017393	12.57	https://www.genecards.org/cgi-bin/carddisp.pl?gene=CAP2
TAF1A	TATA-Box Binding Protein Associated Factor, RNA Polymerase I Subunit A	Protein Coding	38	GC01M222557	12.57	https://www.genecards.org/cgi-bin/carddisp.pl?gene=TAF1A
COA5	Cytochrome C Oxidase Assembly Factor 5	Protein Coding	37	GC02M098599	12.51	https://www.genecards.org/cgi-bin/carddisp.pl?gene=COA5
COX20	Cytochrome C Oxidase Assembly Factor COX20	Protein Coding	39	GC01P244839	12.5	https://www.genecards.org/cgi-bin/carddisp.pl?gene=COX20
SERAC1	Serine Active Site Containing 1	Protein Coding	37	GC06M158109	12.47	https://www.genecards.org/cgi-bin/carddisp.pl?gene=SERAC1
TIMM17A	Translocase Of Inner Mitochondrial Membrane 17A	Protein Coding	41	GC01P201955	12.38	https://www.genecards.org/cgi-bin/carddisp.pl?gene=TIMM17A
ETFA	Electron Transfer Flavoprotein Subunit Alpha	Protein Coding	46	GC15M076215	12.32	https://www.genecards.org/cgi-bin/carddisp.pl?gene=ETFA
TREX1	Three Prime Repair Exonuclease 1	Protein Coding	44	GC03P048466	12.31	https://www.genecards.org/cgi-bin/carddisp.pl?gene=TREX1
CPT1A	Carnitine Palmitoyltransferase 1A	Protein Coding	49	GC11M068754	12.29	https://www.genecards.org/cgi-bin/carddisp.pl?gene=CPT1A
MT-TF	Mitochondrially Encoded TRNA-Phe (UUU/C)	RNA Gene	14	GCMTP000580	12.27	https://www.genecards.org/cgi-bin/carddisp.pl?gene=MT-TF
WDR19	WD Repeat Domain 19	Protein Coding	39	GC04P039184	12.26	https://www.genecards.org/cgi-bin/carddisp.pl?gene=WDR19
NFATC4	Nuclear Factor Of Activated T Cells 4	Protein Coding	45	GC14P024365	12.22	https://www.genecards.org/cgi-bin/carddisp.pl?gene=NFATC4
MLX	MAX Dimerization Protein MLX	Protein Coding	44	GC17P042567	12.19	https://www.genecards.org/cgi-bin/carddisp.pl?gene=MLX
NAGA	Alpha-N-Acetylgalactosaminidase	Protein Coding	44	GC22M042058	12.15	https://www.genecards.org/cgi-bin/carddisp.pl?gene=NAGA
GJB2	Gap Junction Protein Beta 2	Protein Coding	49	GC13M020187	12.15	https://www.genecards.org/cgi-bin/carddisp.pl?gene=GJB2
PEX6	Peroxisomal Biogenesis Factor 6	Protein Coding	44	GC06M042963	12.12	https://www.genecards.org/cgi-bin/carddisp.pl?gene=PEX6
NDUFA10	NADH:Ubiquinone Oxidoreductase Subunit A10	Protein Coding	45	GC02M239893	12.09	https://www.genecards.org/cgi-bin/carddisp.pl?gene=NDUFA10
NDUFA2	NADH:Ubiquinone Oxidoreductase Subunit A2	Protein Coding	43	GC05M140640	12.09	https://www.genecards.org/cgi-bin/carddisp.pl?gene=NDUFA2
PTEN	Phosphatase And Tensin Homolog	Protein Coding	54	GC10P087863	12.08	https://www.genecards.org/cgi-bin/carddisp.pl?gene=PTEN
COL1A2	Collagen Type I Alpha 2 Chain	Protein Coding	48	GC07P094394	12.06	https://www.genecards.org/cgi-bin/carddisp.pl?gene=COL1A2
FTH1	Ferritin Heavy Chain 1	Protein Coding	51	GC11M061959	12.06	https://www.genecards.org/cgi-bin/carddisp.pl?gene=FTH1
NDUFAF4	NADH:Ubiquinone Oxidoreductase Complex Assembly Factor 4	Protein Coding	43	GC06M096889	12.06	https://www.genecards.org/cgi-bin/carddisp.pl?gene=NDUFAF4
PEX11B	Peroxisomal Biogenesis Factor 11 Beta	Protein Coding	41	GC01M145911	12.03	https://www.genecards.org/cgi-bin/carddisp.pl?gene=PEX11B
IDUA	Alpha-L-Iduronidase	Protein Coding	43	GC04P000986	12.03	https://www.genecards.org/cgi-bin/carddisp.pl?gene=IDUA
COQ4	Coenzyme Q4	Protein Coding	40	GC09P128322	12.02	https://www.genecards.org/cgi-bin/carddisp.pl?gene=COQ4
CLCN1	Chloride Voltage-Gated Channel 1	Protein Coding	45	GC07P143316	12.02	https://www.genecards.org/cgi-bin/carddisp.pl?gene=CLCN1
INS	Insulin	Protein Coding	50	GC11M002159	12.01	https://www.genecards.org/cgi-bin/carddisp.pl?gene=INS
WASHC5	WASH Complex Subunit 5	Protein Coding	33	GC08M127923	12.01	https://www.genecards.org/cgi-bin/carddisp.pl?gene=WASHC5
NDUFA11	NADH:Ubiquinone Oxidoreductase Subunit A11	Protein Coding	37	GC19M005891	12	https://www.genecards.org/cgi-bin/carddisp.pl?gene=NDUFA11
CDKN1C	Cyclin Dependent Kinase Inhibitor 1C	Protein Coding	48	GC11M002886	11.95	https://www.genecards.org/cgi-bin/carddisp.pl?gene=CDKN1C
PRKCSH	Protein Kinase C Substrate 80K-H	Protein Coding	45	GC19P011435	11.95	https://www.genecards.org/cgi-bin/carddisp.pl?gene=PRKCSH
SYNE3	Spectrin Repeat Containing Nuclear Envelope Family Member 3	Protein Coding	36	GC14M095408	11.9	https://www.genecards.org/cgi-bin/carddisp.pl?gene=SYNE3
ATXN2	Ataxin 2	Protein Coding	47	GC12M111443	11.83	https://www.genecards.org/cgi-bin/carddisp.pl?gene=ATXN2
PRL	Prolactin	Protein Coding	44	GC06M022230	11.83	https://www.genecards.org/cgi-bin/carddisp.pl?gene=PRL
MAP3K20	Mitogen-Activated Protein Kinase Kinase Kinase 20	Protein Coding	40	GC02P173076	11.83	https://www.genecards.org/cgi-bin/carddisp.pl?gene=MAP3K20
ATP5F1D	ATP Synthase F1 Subunit Delta	Protein Coding	35	GC19P001242	11.83	https://www.genecards.org/cgi-bin/carddisp.pl?gene=ATP5F1D
BMP2	Bone Morphogenetic Protein 2	Protein Coding	48	GC20P006696	11.82	https://www.genecards.org/cgi-bin/carddisp.pl?gene=BMP2
NDUFS3	NADH:Ubiquinone Oxidoreductase Core Subunit S3	Protein Coding	48	GC11P047567	11.82	https://www.genecards.org/cgi-bin/carddisp.pl?gene=NDUFS3
SCN3A	Sodium Voltage-Gated Channel Alpha Subunit 3	Protein Coding	48	GC02M165087	11.81	https://www.genecards.org/cgi-bin/carddisp.pl?gene=SCN3A
MT-TS2	Mitochondrially Encoded TRNA-Ser (AGU/C) 2	RNA Gene	14	GCMTP012215	11.81	https://www.genecards.org/cgi-bin/carddisp.pl?gene=MT-TS2
MT-TQ	Mitochondrially Encoded TRNA-Gln (CAA/G)	RNA Gene	13	GCMTM004331	11.81	https://www.genecards.org/cgi-bin/carddisp.pl?gene=MT-TQ
ANK3	Ankyrin 3	Protein Coding	45	GC10M060026	11.81	https://www.genecards.org/cgi-bin/carddisp.pl?gene=ANK3
COX14	Cytochrome C Oxidase Assembly Factor COX14	Protein Coding	37	GC12P050111	11.8	https://www.genecards.org/cgi-bin/carddisp.pl?gene=COX14
UNC80	Unc-80 Homolog, NALCN Channel Complex Subunit	Protein Coding	34	GC02P209771	11.8	https://www.genecards.org/cgi-bin/carddisp.pl?gene=UNC80
NDUFA12	NADH:Ubiquinone Oxidoreductase Subunit A12	Protein Coding	45	GC12M094898	11.78	https://www.genecards.org/cgi-bin/carddisp.pl?gene=NDUFA12
MTFMT	Mitochondrial Methionyl-TRNA Formyltransferase	Protein Coding	43	GC15M065001	11.78	https://www.genecards.org/cgi-bin/carddisp.pl?gene=MTFMT
NDUFAF6	NADH:Ubiquinone Oxidoreductase Complex Assembly Factor 6	Protein Coding	36	GC08P094895	11.78	https://www.genecards.org/cgi-bin/carddisp.pl?gene=NDUFAF6
NDUFA13	NADH:Ubiquinone Oxidoreductase Subunit A13	Protein Coding	45	GC19P019515	11.76	https://www.genecards.org/cgi-bin/carddisp.pl?gene=NDUFA13
ERBB3	Erb-B2 Receptor Tyrosine Kinase 3	Protein Coding	55	GC12P056086	11.75	https://www.genecards.org/cgi-bin/carddisp.pl?gene=ERBB3
GPC3	Glypican 3	Protein Coding	48	GC0XM133535	11.75	https://www.genecards.org/cgi-bin/carddisp.pl?gene=GPC3
BBS1	Bardet-Biedl Syndrome 1	Protein Coding	39	GC11P066499	11.65	https://www.genecards.org/cgi-bin/carddisp.pl?gene=BBS1
DRD2	Dopamine Receptor D2	Protein Coding	52	GC11M113409	11.6	https://www.genecards.org/cgi-bin/carddisp.pl?gene=DRD2
LAMB3	Laminin Subunit Beta 3	Protein Coding	47	GC01M209614	11.56	https://www.genecards.org/cgi-bin/carddisp.pl?gene=LAMB3
PMPCA	Peptidase, Mitochondrial Processing Subunit Alpha	Protein Coding	44	GC09P136410	11.56	https://www.genecards.org/cgi-bin/carddisp.pl?gene=PMPCA
OFD1	OFD1 Centriole And Centriolar Satellite Protein	Protein Coding	43	GC0XP013715	11.51	https://www.genecards.org/cgi-bin/carddisp.pl?gene=OFD1
KCND2	Potassium Voltage-Gated Channel Subfamily D Member 2	Protein Coding	44	GC07P120273	11.49	https://www.genecards.org/cgi-bin/carddisp.pl?gene=KCND2
DSTYK	Dual Serine/Threonine And Tyrosine Protein Kinase	Protein Coding	43	GC01M205111	11.49	https://www.genecards.org/cgi-bin/carddisp.pl?gene=DSTYK
CDK3	Cyclin Dependent Kinase 3	Protein Coding	41	GC17P076006	11.49	https://www.genecards.org/cgi-bin/carddisp.pl?gene=CDK3
ULK4	Unc-51 Like Kinase 4	Protein Coding	41	GC03M041239	11.49	https://www.genecards.org/cgi-bin/carddisp.pl?gene=ULK4
CABLES1	Cdk5 And Abl Enzyme Substrate 1	Protein Coding	40	GC18P023134	11.49	https://www.genecards.org/cgi-bin/carddisp.pl?gene=CABLES1
MSH4	MutS Homolog 4	Protein Coding	39	GC01P075796	11.49	https://www.genecards.org/cgi-bin/carddisp.pl?gene=MSH4
PGPEP1	Pyroglutamyl-Peptidase I	Protein Coding	37	GC19P022251	11.49	https://www.genecards.org/cgi-bin/carddisp.pl?gene=PGPEP1
MACROD1	Mono-ADP Ribosylhydrolase 1	Protein Coding	36	GC11M063998	11.49	https://www.genecards.org/cgi-bin/carddisp.pl?gene=MACROD1
HHATL	Hedgehog Acyltransferase Like	Protein Coding	35	GC03M042698	11.49	https://www.genecards.org/cgi-bin/carddisp.pl?gene=HHATL
TIPRL	TOR Signaling Pathway Regulator	Protein Coding	35	GC01P168148	11.49	https://www.genecards.org/cgi-bin/carddisp.pl?gene=TIPRL
ABTB2	Ankyrin Repeat And BTB Domain Containing 2	Protein Coding	33	GC11M034129	11.49	https://www.genecards.org/cgi-bin/carddisp.pl?gene=ABTB2
C17orf80	Chromosome 17 Open Reading Frame 80	Protein Coding	33	GC17P073232	11.49	https://www.genecards.org/cgi-bin/carddisp.pl?gene=C17orf80
CAMSAP3	Calmodulin Regulated Spectrin Associated Protein Family Member 3	Protein Coding	33	GC19P007595	11.49	https://www.genecards.org/cgi-bin/carddisp.pl?gene=CAMSAP3
ZNF875	Zinc Finger Protein 875	Protein Coding	30	GC19P037756	11.49	https://www.genecards.org/cgi-bin/carddisp.pl?gene=ZNF875
PCNX3	Pecanex 3	Protein Coding	27	GC11P065635	11.49	https://www.genecards.org/cgi-bin/carddisp.pl?gene=PCNX3
CTXN2	Cortexin 2	Protein Coding	27	GC15P048178	11.49	https://www.genecards.org/cgi-bin/carddisp.pl?gene=CTXN2
TEN1-CDK3	TEN1-CDK3 Readthrough (NMD Candidate)	RNA Gene	14	GC17P075980	11.49	https://www.genecards.org/cgi-bin/carddisp.pl?gene=TEN1-CDK3
CCDC30	Coiled-Coil Domain Containing 30	Protein Coding	31	GC01P042463	11.48	https://www.genecards.org/cgi-bin/carddisp.pl?gene=CCDC30
FANCB	FA Complementation Group B	Protein Coding	40	GC0XM014796	11.45	https://www.genecards.org/cgi-bin/carddisp.pl?gene=FANCB
TK2	Thymidine Kinase 2	Protein Coding	43	GC16M066508	11.44	https://www.genecards.org/cgi-bin/carddisp.pl?gene=TK2
RRM2B	Ribonucleotide Reductase Regulatory TP53 Inducible Subunit M2B	Protein Coding	50	GC08M102204	11.42	https://www.genecards.org/cgi-bin/carddisp.pl?gene=RRM2B
SERPINA1	Serpin Family A Member 1	Protein Coding	51	GC14M094376	11.4	https://www.genecards.org/cgi-bin/carddisp.pl?gene=SERPINA1
FASTKD2	FAST Kinase Domains 2	Protein Coding	40	GC02P206766	11.39	https://www.genecards.org/cgi-bin/carddisp.pl?gene=FASTKD2
LAMA1	Laminin Subunit Alpha 1	Protein Coding	47	GC18M006941	11.37	https://www.genecards.org/cgi-bin/carddisp.pl?gene=LAMA1
GTF2I	General Transcription Factor IIi	Protein Coding	43	GC07P074658	11.33	https://www.genecards.org/cgi-bin/carddisp.pl?gene=GTF2I
GTF2IRD1	GTF2I Repeat Domain Containing 1	Protein Coding	43	GC07P074455	11.33	https://www.genecards.org/cgi-bin/carddisp.pl?gene=GTF2IRD1
SOX10	SRY-Box Transcription Factor 10	Protein Coding	47	GC22M045379	11.3	https://www.genecards.org/cgi-bin/carddisp.pl?gene=SOX10
CACNB4	Calcium Voltage-Gated Channel Auxiliary Subunit Beta 4	Protein Coding	47	GC02M151832	11.29	https://www.genecards.org/cgi-bin/carddisp.pl?gene=CACNB4
OPA1	OPA1 Mitochondrial Dynamin Like GTPase	Protein Coding	44	GC03P193594	11.27	https://www.genecards.org/cgi-bin/carddisp.pl?gene=OPA1
CYCS	Cytochrome C, Somatic	Protein Coding	50	GC07M025118	11.26	https://www.genecards.org/cgi-bin/carddisp.pl?gene=CYCS
BRCA1	BRCA1 DNA Repair Associated	Protein Coding	52	GC17M043044	11.25	https://www.genecards.org/cgi-bin/carddisp.pl?gene=BRCA1
TRPV4	Transient Receptor Potential Cation Channel Subfamily V Member 4	Protein Coding	51	GC12M109783	11.25	https://www.genecards.org/cgi-bin/carddisp.pl?gene=TRPV4
FPGT-TNNI3K	FPGT-TNNI3K Readthrough	Protein Coding	21	GC01P074198	11.22	https://www.genecards.org/cgi-bin/carddisp.pl?gene=FPGT-TNNI3K
D2HGDH	D-2-Hydroxyglutarate Dehydrogenase	Protein Coding	43	GC02P241734	11.2	https://www.genecards.org/cgi-bin/carddisp.pl?gene=D2HGDH
SEC63	SEC63 Homolog, Protein Translocation Regulator	Protein Coding	44	GC06M107867	11.19	https://www.genecards.org/cgi-bin/carddisp.pl?gene=SEC63
TOP3A	DNA Topoisomerase III Alpha	Protein Coding	43	GC17M018271	11.17	https://www.genecards.org/cgi-bin/carddisp.pl?gene=TOP3A
RCE1	Ras Converting CAAX Endopeptidase 1	Protein Coding	39	GC11P066842	11.16	https://www.genecards.org/cgi-bin/carddisp.pl?gene=RCE1
IGF2	Insulin Like Growth Factor 2	Protein Coding	49	GC11M002130	11.14	https://www.genecards.org/cgi-bin/carddisp.pl?gene=IGF2
SOS2	SOS Ras/Rho Guanine Nucleotide Exchange Factor 2	Protein Coding	47	GC14M050117	11.1	https://www.genecards.org/cgi-bin/carddisp.pl?gene=SOS2
PKP3	Plakophilin 3	Protein Coding	39	GC11P000394	11.05	https://www.genecards.org/cgi-bin/carddisp.pl?gene=PKP3
AMPD1	Adenosine Monophosphate Deaminase 1	Protein Coding	46	GC01M114673	11.04	https://www.genecards.org/cgi-bin/carddisp.pl?gene=AMPD1
RNF31	Ring Finger Protein 31	Protein Coding	43	GC14P024146	11.02	https://www.genecards.org/cgi-bin/carddisp.pl?gene=RNF31
LEP	Leptin	Protein Coding	49	GC07P128241	10.94	https://www.genecards.org/cgi-bin/carddisp.pl?gene=LEP
IL7R	Interleukin 7 Receptor	Protein Coding	48	GC05P035852	10.9	https://www.genecards.org/cgi-bin/carddisp.pl?gene=IL7R
ITPA	Inosine Triphosphatase	Protein Coding	47	GC20P003189	10.87	https://www.genecards.org/cgi-bin/carddisp.pl?gene=ITPA
TUBA1A	Tubulin Alpha 1a	Protein Coding	50	GC12M049184	10.86	https://www.genecards.org/cgi-bin/carddisp.pl?gene=TUBA1A
RNU4ATAC	RNA, U4atac Small Nuclear (U12-Dependent Splicing)	RNA Gene	20	GC02P121531	10.84	https://www.genecards.org/cgi-bin/carddisp.pl?gene=RNU4ATAC
ATP5F1A	ATP Synthase F1 Subunit Alpha	Protein Coding	37	GC18M046081	10.84	https://www.genecards.org/cgi-bin/carddisp.pl?gene=ATP5F1A
CFTR	CF Transmembrane Conductance Regulator	Protein Coding	52	GC07P117465	10.83	https://www.genecards.org/cgi-bin/carddisp.pl?gene=CFTR
PEX2	Peroxisomal Biogenesis Factor 2	Protein Coding	43	GC08M076980	10.81	https://www.genecards.org/cgi-bin/carddisp.pl?gene=PEX2
KBTBD13	Kelch Repeat And BTB Domain Containing 13	Protein Coding	32	GC15P071828	10.81	https://www.genecards.org/cgi-bin/carddisp.pl?gene=KBTBD13
EVC2	EvC Ciliary Complex Subunit 2	Protein Coding	40	GC04M005534	10.8	https://www.genecards.org/cgi-bin/carddisp.pl?gene=EVC2
LAMC2	Laminin Subunit Gamma 2	Protein Coding	47	GC01P183155	10.71	https://www.genecards.org/cgi-bin/carddisp.pl?gene=LAMC2
MIR21	MicroRNA 21	RNA Gene	24	GC17P059841	10.64	https://www.genecards.org/cgi-bin/carddisp.pl?gene=MIR21
CRYAA	Crystallin Alpha A	Protein Coding	45	GC21P043169	10.61	https://www.genecards.org/cgi-bin/carddisp.pl?gene=CRYAA
MIAT	Myocardial Infarction Associated Transcript	RNA Gene	22	GC22P026646	10.61	https://www.genecards.org/cgi-bin/carddisp.pl?gene=MIAT
ATM	ATM Serine/Threonine Kinase	Protein Coding	55	GC11P108222	10.59	https://www.genecards.org/cgi-bin/carddisp.pl?gene=ATM
ITGA6	Integrin Subunit Alpha 6	Protein Coding	51	GC02P172427	10.58	https://www.genecards.org/cgi-bin/carddisp.pl?gene=ITGA6
SHH	Sonic Hedgehog Signaling Molecule	Protein Coding	50	GC07M155799	10.58	https://www.genecards.org/cgi-bin/carddisp.pl?gene=SHH
SCN1B	Sodium Voltage-Gated Channel Beta Subunit 1	Protein Coding	45	GC19P035030	10.56	https://www.genecards.org/cgi-bin/carddisp.pl?gene=SCN1B
MEN1	Menin 1	Protein Coding	48	GC11M064803	10.53	https://www.genecards.org/cgi-bin/carddisp.pl?gene=MEN1
ITGB4	Integrin Subunit Beta 4	Protein Coding	50	GC17P075721	10.52	https://www.genecards.org/cgi-bin/carddisp.pl?gene=ITGB4
LOC349160	Uncharacterized LOC349160	RNA Gene	10	GC07M136898	10.47	https://www.genecards.org/cgi-bin/carddisp.pl?gene=LOC349160
ATP6V1A	ATPase H+ Transporting V1 Subunit A	Protein Coding	44	GC03P113747	10.47	https://www.genecards.org/cgi-bin/carddisp.pl?gene=ATP6V1A
SSPN	Sarcospan	Protein Coding	36	GC12P026118	10.46	https://www.genecards.org/cgi-bin/carddisp.pl?gene=SSPN
APOA1	Apolipoprotein A1	Protein Coding	50	GC11M116835	10.45	https://www.genecards.org/cgi-bin/carddisp.pl?gene=APOA1
TACO1	Translational Activator Of Cytochrome C Oxidase I	Protein Coding	40	GC17P063600	10.43	https://www.genecards.org/cgi-bin/carddisp.pl?gene=TACO1
PET100	PET100 Cytochrome C Oxidase Chaperone	Protein Coding	31	GC19P007630	10.43	https://www.genecards.org/cgi-bin/carddisp.pl?gene=PET100
MYO7A	Myosin VIIA	Protein Coding	43	GC11P077128	10.42	https://www.genecards.org/cgi-bin/carddisp.pl?gene=MYO7A
RFC2	Replication Factor C Subunit 2	Protein Coding	45	GC07M074231	10.36	https://www.genecards.org/cgi-bin/carddisp.pl?gene=RFC2
BAZ1B	Bromodomain Adjacent To Zinc Finger Domain 1B	Protein Coding	41	GC07M073440	10.36	https://www.genecards.org/cgi-bin/carddisp.pl?gene=BAZ1B
TBL2	Transducin Beta Like 2	Protein Coding	40	GC07M073568	10.36	https://www.genecards.org/cgi-bin/carddisp.pl?gene=TBL2
CLIP2	CAP-Gly Domain Containing Linker Protein 2	Protein Coding	39	GC07P074289	10.36	https://www.genecards.org/cgi-bin/carddisp.pl?gene=CLIP2
TIMM50	Translocase Of Inner Mitochondrial Membrane 50	Protein Coding	39	GC19P039480	10.35	https://www.genecards.org/cgi-bin/carddisp.pl?gene=TIMM50
GSN	Gelsolin	Protein Coding	50	GC09P121207	10.33	https://www.genecards.org/cgi-bin/carddisp.pl?gene=GSN
ATPAF2	ATP Synthase Mitochondrial F1 Complex Assembly Factor 2	Protein Coding	39	GC17M017977	10.32	https://www.genecards.org/cgi-bin/carddisp.pl?gene=ATPAF2
TMPO-AS1	TMPO Antisense RNA 1	RNA Gene	14	GC12M098512	10.31	https://www.genecards.org/cgi-bin/carddisp.pl?gene=TMPO-AS1
MYLK	Myosin Light Chain Kinase	Protein Coding	54	GC03M123610	10.25	https://www.genecards.org/cgi-bin/carddisp.pl?gene=MYLK
TRMT5	TRNA Methyltransferase 5	Protein Coding	40	GC14M060971	10.25	https://www.genecards.org/cgi-bin/carddisp.pl?gene=TRMT5
TRA2B	Transformer 2 Beta Homolog	Protein Coding	40	GC03M185914	10.24	https://www.genecards.org/cgi-bin/carddisp.pl?gene=TRA2B
MFN2	Mitofusin 2	Protein Coding	50	GC01P011980	10.23	https://www.genecards.org/cgi-bin/carddisp.pl?gene=MFN2
ANKRD11	Ankyrin Repeat Domain 11	Protein Coding	39	GC16M089267	10.23	https://www.genecards.org/cgi-bin/carddisp.pl?gene=ANKRD11
WDR45	WD Repeat Domain 45	Protein Coding	41	GC0XM049074	10.2	https://www.genecards.org/cgi-bin/carddisp.pl?gene=WDR45
ANKS6	Ankyrin Repeat And Sterile Alpha Motif Domain Containing 6	Protein Coding	39	GC09M098731	10.2	https://www.genecards.org/cgi-bin/carddisp.pl?gene=ANKS6
ATXN1	Ataxin 1	Protein Coding	45	GC06M016299	10.19	https://www.genecards.org/cgi-bin/carddisp.pl?gene=ATXN1
CD2AP	CD2 Associated Protein	Protein Coding	44	GC06P047445	10.19	https://www.genecards.org/cgi-bin/carddisp.pl?gene=CD2AP
PEX12	Peroxisomal Biogenesis Factor 12	Protein Coding	40	GC17M035574	10.18	https://www.genecards.org/cgi-bin/carddisp.pl?gene=PEX12
FGFR1	Fibroblast Growth Factor Receptor 1	Protein Coding	56	GC08M038400	10.14	https://www.genecards.org/cgi-bin/carddisp.pl?gene=FGFR1
CD4	CD4 Molecule	Protein Coding	51	GC12P006786	10.08	https://www.genecards.org/cgi-bin/carddisp.pl?gene=CD4
UMOD	Uromodulin	Protein Coding	43	GC16M020344	10.05	https://www.genecards.org/cgi-bin/carddisp.pl?gene=UMOD
TAMM41	TAM41 Mitochondrial Translocator Assembly And Maintenance Homolog	Protein Coding	33	GC03M011791	10.04	https://www.genecards.org/cgi-bin/carddisp.pl?gene=TAMM41
CRACR2B	Calcium Release Activated Channel Regulator 2B	Protein Coding	32	GC11P000880	10.03	https://www.genecards.org/cgi-bin/carddisp.pl?gene=CRACR2B
SMTNL1	Smoothelin Like 1	Protein Coding	31	GC11P057537	10.03	https://www.genecards.org/cgi-bin/carddisp.pl?gene=SMTNL1
MYH7B	Myosin Heavy Chain 7B	Protein Coding	40	GC20P034956	10.01	https://www.genecards.org/cgi-bin/carddisp.pl?gene=MYH7B
RAC1	Rac Family Small GTPase 1	Protein Coding	51	GC07P006380	9.96	https://www.genecards.org/cgi-bin/carddisp.pl?gene=RAC1
AHCY	Adenosylhomocysteinase	Protein Coding	51	GC20M034257	9.96	https://www.genecards.org/cgi-bin/carddisp.pl?gene=AHCY
SLC19A3	Solute Carrier Family 19 Member 3	Protein Coding	47	GC02M227685	9.92	https://www.genecards.org/cgi-bin/carddisp.pl?gene=SLC19A3
LIPT1	Lipoyltransferase 1	Protein Coding	42	GC02P099158	9.92	https://www.genecards.org/cgi-bin/carddisp.pl?gene=LIPT1
DNASE1L1	Deoxyribonuclease 1 Like 1	Protein Coding	39	GC0XM154401	9.91	https://www.genecards.org/cgi-bin/carddisp.pl?gene=DNASE1L1
GANAB	Glucosidase II Alpha Subunit	Protein Coding	46	GC11M063073	9.85	https://www.genecards.org/cgi-bin/carddisp.pl?gene=GANAB
ECHS1	Enoyl-CoA Hydratase, Short Chain 1	Protein Coding	48	GC10M133362	9.85	https://www.genecards.org/cgi-bin/carddisp.pl?gene=ECHS1
IDH2	Isocitrate Dehydrogenase (NADP(+)) 2	Protein Coding	53	GC15M090083	9.84	https://www.genecards.org/cgi-bin/carddisp.pl?gene=IDH2
MYH3	Myosin Heavy Chain 3	Protein Coding	45	GC17M010628	9.84	https://www.genecards.org/cgi-bin/carddisp.pl?gene=MYH3
XPNPEP3	X-Prolyl Aminopeptidase 3	Protein Coding	42	GC22P040857	9.83	https://www.genecards.org/cgi-bin/carddisp.pl?gene=XPNPEP3
XDH	Xanthine Dehydrogenase	Protein Coding	47	GC02M031294	9.83	https://www.genecards.org/cgi-bin/carddisp.pl?gene=XDH
TIMM8A	Translocase Of Inner Mitochondrial Membrane 8A	Protein Coding	43	GC0XM101345	9.82	https://www.genecards.org/cgi-bin/carddisp.pl?gene=TIMM8A
PKP1	Plakophilin 1	Protein Coding	42	GC01P201252	9.82	https://www.genecards.org/cgi-bin/carddisp.pl?gene=PKP1
NSD1	Nuclear Receptor Binding SET Domain Protein 1	Protein Coding	44	GC05P177134	9.81	https://www.genecards.org/cgi-bin/carddisp.pl?gene=NSD1
LARGE1	LARGE Xylosyl- And Glucuronyltransferase 1	Protein Coding	33	GC22M033163	9.78	https://www.genecards.org/cgi-bin/carddisp.pl?gene=LARGE1
TTPA	Alpha Tocopherol Transfer Protein	Protein Coding	42	GC08M063048	9.77	https://www.genecards.org/cgi-bin/carddisp.pl?gene=TTPA
OPA3	Outer Mitochondrial Membrane Lipid Metabolism Regulator OPA3	Protein Coding	40	GC19M045527	9.76	https://www.genecards.org/cgi-bin/carddisp.pl?gene=OPA3
TRIM32	Tripartite Motif Containing 32	Protein Coding	43	GC09P116687	9.75	https://www.genecards.org/cgi-bin/carddisp.pl?gene=TRIM32
KCNH1	Potassium Voltage-Gated Channel Subfamily H Member 1	Protein Coding	47	GC01M210678	9.75	https://www.genecards.org/cgi-bin/carddisp.pl?gene=KCNH1
MIR378A	MicroRNA 378a	RNA Gene	20	GC05P149732	9.74	https://www.genecards.org/cgi-bin/carddisp.pl?gene=MIR378A
LAMA3	Laminin Subunit Alpha 3	Protein Coding	46	GC18P023689	9.74	https://www.genecards.org/cgi-bin/carddisp.pl?gene=LAMA3
PSMD5	Proteasome 26S Subunit, Non-ATPase 5	Protein Coding	39	GC09M120815	9.72	https://www.genecards.org/cgi-bin/carddisp.pl?gene=PSMD5
SEC61A1	SEC61 Translocon Subunit Alpha 1	Protein Coding	43	GC03P128051	9.69	https://www.genecards.org/cgi-bin/carddisp.pl?gene=SEC61A1
CDC42SE1	CDC42 Small Effector 1	Protein Coding	35	GC01M151050	9.69	https://www.genecards.org/cgi-bin/carddisp.pl?gene=CDC42SE1
EHHADH	Enoyl-CoA Hydratase And 3-Hydroxyacyl CoA Dehydrogenase	Protein Coding	45	GC03M185190	9.68	https://www.genecards.org/cgi-bin/carddisp.pl?gene=EHHADH
XYLT2	Xylosyltransferase 2	Protein Coding	47	GC17P050347	9.67	https://www.genecards.org/cgi-bin/carddisp.pl?gene=XYLT2
ENG	Endoglin	Protein Coding	48	GC09M127815	9.66	https://www.genecards.org/cgi-bin/carddisp.pl?gene=ENG
KMT2D	Lysine Methyltransferase 2D	Protein Coding	42	GC12M049018	9.62	https://www.genecards.org/cgi-bin/carddisp.pl?gene=KMT2D
ITGA4	Integrin Subunit Alpha 4	Protein Coding	50	GC02P181456	9.6	https://www.genecards.org/cgi-bin/carddisp.pl?gene=ITGA4
ANXA5	Annexin A5	Protein Coding	48	GC04M121667	9.59	https://www.genecards.org/cgi-bin/carddisp.pl?gene=ANXA5
ITGA8	Integrin Subunit Alpha 8	Protein Coding	43	GC10M015513	9.59	https://www.genecards.org/cgi-bin/carddisp.pl?gene=ITGA8
PNPLA4	Patatin Like Phospholipase Domain Containing 4	Protein Coding	38	GC0XM007898	9.58	https://www.genecards.org/cgi-bin/carddisp.pl?gene=PNPLA4
TMED2	Transmembrane P24 Trafficking Protein 2	Protein Coding	37	GC12P123584	9.58	https://www.genecards.org/cgi-bin/carddisp.pl?gene=TMED2
YARS2	Tyrosyl-TRNA Synthetase 2	Protein Coding	44	GC12M032725	9.56	https://www.genecards.org/cgi-bin/carddisp.pl?gene=YARS2
PEX1	Peroxisomal Biogenesis Factor 1	Protein Coding	45	GC07M092487	9.55	https://www.genecards.org/cgi-bin/carddisp.pl?gene=PEX1
UGT1A1	UDP Glucuronosyltransferase Family 1 Member A1	Protein Coding	50	GC02P233760	9.54	https://www.genecards.org/cgi-bin/carddisp.pl?gene=UGT1A1
ABCC6	ATP Binding Cassette Subfamily C Member 6	Protein Coding	46	GC16M016148	9.52	https://www.genecards.org/cgi-bin/carddisp.pl?gene=ABCC6
USP9X	Ubiquitin Specific Peptidase 9 X-Linked	Protein Coding	48	GC0XP041085	9.5	https://www.genecards.org/cgi-bin/carddisp.pl?gene=USP9X
ARNT2	Aryl Hydrocarbon Receptor Nuclear Translocator 2	Protein Coding	45	GC15P080404	9.49	https://www.genecards.org/cgi-bin/carddisp.pl?gene=ARNT2
KLHL41	Kelch Like Family Member 41	Protein Coding	39	GC02P169509	9.48	https://www.genecards.org/cgi-bin/carddisp.pl?gene=KLHL41
ARSB	Arylsulfatase B	Protein Coding	45	GC05M078777	9.46	https://www.genecards.org/cgi-bin/carddisp.pl?gene=ARSB
CHD7	Chromodomain Helicase DNA Binding Protein 7	Protein Coding	46	GC08P060678	9.46	https://www.genecards.org/cgi-bin/carddisp.pl?gene=CHD7
NNT	Nicotinamide Nucleotide Transhydrogenase	Protein Coding	47	GC05P043638	9.46	https://www.genecards.org/cgi-bin/carddisp.pl?gene=NNT
RASA2	RAS P21 Protein Activator 2	Protein Coding	41	GC03P141487	9.45	https://www.genecards.org/cgi-bin/carddisp.pl?gene=RASA2
A2ML1	Alpha-2-Macroglobulin Like 1	Protein Coding	39	GC12P008822	9.45	https://www.genecards.org/cgi-bin/carddisp.pl?gene=A2ML1
RBMXL2	RBMX Like 2	Protein Coding	33	GC11P007068	9.43	https://www.genecards.org/cgi-bin/carddisp.pl?gene=RBMXL2
CYRIB	CYFIP Related Rac1 Interactor B	Protein Coding	31	GC08M129840	9.43	https://www.genecards.org/cgi-bin/carddisp.pl?gene=CYRIB
PRKAR1A	Protein Kinase CAMP-Dependent Type I Regulatory Subunit Alpha	Protein Coding	53	GC17P068414	9.39	https://www.genecards.org/cgi-bin/carddisp.pl?gene=PRKAR1A
FCGR3A	Fc Fragment Of IgG Receptor IIIa	Protein Coding	46	GC01M161541	9.39	https://www.genecards.org/cgi-bin/carddisp.pl?gene=FCGR3A
RBPJ	Recombination Signal Binding Protein For Immunoglobulin Kappa J Region	Protein Coding	48	GC04P026165	9.37	https://www.genecards.org/cgi-bin/carddisp.pl?gene=RBPJ
VMA21	Vacuolar ATPase Assembly Factor VMA21	Protein Coding	36	GC0XP151396	9.35	https://www.genecards.org/cgi-bin/carddisp.pl?gene=VMA21
CCDC120	Coiled-Coil Domain Containing 120	Protein Coding	35	GC0XP049081	9.34	https://www.genecards.org/cgi-bin/carddisp.pl?gene=CCDC120
MT-TN	Mitochondrially Encoded TRNA-Asn (AAU/C)	RNA Gene	13	GCMTM005659	9.33	https://www.genecards.org/cgi-bin/carddisp.pl?gene=MT-TN
AUH	AU RNA Binding Methylglutaconyl-CoA Hydratase	Protein Coding	44	GC09M091213	9.32	https://www.genecards.org/cgi-bin/carddisp.pl?gene=AUH
COA3	Cytochrome C Oxidase Assembly Factor 3	Protein Coding	35	GC17M042795	9.32	https://www.genecards.org/cgi-bin/carddisp.pl?gene=COA3
NOS1	Nitric Oxide Synthase 1	Protein Coding	50	GC12M117208	9.3	https://www.genecards.org/cgi-bin/carddisp.pl?gene=NOS1
SUMF1	Sulfatase Modifying Factor 1	Protein Coding	44	GC03M003700	9.3	https://www.genecards.org/cgi-bin/carddisp.pl?gene=SUMF1
CD19	CD19 Molecule	Protein Coding	50	GC16P028943	9.29	https://www.genecards.org/cgi-bin/carddisp.pl?gene=CD19
NUF2	NUF2 Component Of NDC80 Kinetochore Complex	Protein Coding	38	GC01P163266	9.27	https://www.genecards.org/cgi-bin/carddisp.pl?gene=NUF2
AKAP8L	A-Kinase Anchoring Protein 8 Like	Protein Coding	36	GC19M015380	9.27	https://www.genecards.org/cgi-bin/carddisp.pl?gene=AKAP8L
NRM	Nurim	Protein Coding	35	GC06M030790	9.27	https://www.genecards.org/cgi-bin/carddisp.pl?gene=NRM
S100A12	S100 Calcium Binding Protein A12	Protein Coding	41	GC01M153346	9.24	https://www.genecards.org/cgi-bin/carddisp.pl?gene=S100A12
LAMA4-AS1	LAMA4 Antisense RNA 1	RNA Gene	8	GC06P112264	9.2	https://www.genecards.org/cgi-bin/carddisp.pl?gene=LAMA4-AS1
XIRP2	Xin Actin Binding Repeat Containing 2	Protein Coding	36	GC02P166888	9.2	https://www.genecards.org/cgi-bin/carddisp.pl?gene=XIRP2
COG7	Component Of Oligomeric Golgi Complex 7	Protein Coding	40	GC16M023307	9.18	https://www.genecards.org/cgi-bin/carddisp.pl?gene=COG7
GH1	Growth Hormone 1	Protein Coding	46	GC17M063917	9.18	https://www.genecards.org/cgi-bin/carddisp.pl?gene=GH1
CD274	CD274 Molecule	Protein Coding	46	GC09P005450	9.17	https://www.genecards.org/cgi-bin/carddisp.pl?gene=CD274
AKT1	AKT Serine/Threonine Kinase 1	Protein Coding	56	GC14M104769	9.15	https://www.genecards.org/cgi-bin/carddisp.pl?gene=AKT1
ATP6V0A2	ATPase H+ Transporting V0 Subunit A2	Protein Coding	44	GC12P123712	9.15	https://www.genecards.org/cgi-bin/carddisp.pl?gene=ATP6V0A2
MALAT1	Metastasis Associated Lung Adenocarcinoma Transcript 1	RNA Gene	25	GC11P065621	9.13	https://www.genecards.org/cgi-bin/carddisp.pl?gene=MALAT1
GALC	Galactosylceramidase	Protein Coding	44	GC14M087837	9.11	https://www.genecards.org/cgi-bin/carddisp.pl?gene=GALC
RAD51	RAD51 Recombinase	Protein Coding	52	GC15P040694	9.09	https://www.genecards.org/cgi-bin/carddisp.pl?gene=RAD51
RET	Ret Proto-Oncogene	Protein Coding	55	GC10P043081	9.09	https://www.genecards.org/cgi-bin/carddisp.pl?gene=RET
ALG1	ALG1 Chitobiosyldiphosphodolichol Beta-Mannosyltransferase	Protein Coding	44	GC16P005033	9.08	https://www.genecards.org/cgi-bin/carddisp.pl?gene=ALG1
KLHL40	Kelch Like Family Member 40	Protein Coding	38	GC03P042685	9.06	https://www.genecards.org/cgi-bin/carddisp.pl?gene=KLHL40
BECN1	Beclin 1	Protein Coding	48	GC17M042810	9.05	https://www.genecards.org/cgi-bin/carddisp.pl?gene=BECN1
IFT140	Intraflagellar Transport 140	Protein Coding	40	GC16M001544	9.03	https://www.genecards.org/cgi-bin/carddisp.pl?gene=IFT140
EYA3	EYA Transcriptional Coactivator And Phosphatase 3	Protein Coding	39	GC01M027970	9.02	https://www.genecards.org/cgi-bin/carddisp.pl?gene=EYA3
ADAM22	ADAM Metallopeptidase Domain 22	Protein Coding	42	GC07P087934	9.01	https://www.genecards.org/cgi-bin/carddisp.pl?gene=ADAM22
MICOS13	Mitochondrial Contact Site And Cristae Organizing System Subunit 13	Protein Coding	28	GC19M005685	8.99	https://www.genecards.org/cgi-bin/carddisp.pl?gene=MICOS13
CEP55	Centrosomal Protein 55	Protein Coding	41	GC10P093496	8.98	https://www.genecards.org/cgi-bin/carddisp.pl?gene=CEP55
CD33	CD33 Molecule	Protein Coding	45	GC19P051217	8.98	https://www.genecards.org/cgi-bin/carddisp.pl?gene=CD33
FCGR3B	Fc Fragment Of IgG Receptor IIIb	Protein Coding	44	GC01M161623	8.98	https://www.genecards.org/cgi-bin/carddisp.pl?gene=FCGR3B
EZH2	Enhancer Of Zeste 2 Polycomb Repressive Complex 2 Subunit	Protein Coding	54	GC07M148807	8.96	https://www.genecards.org/cgi-bin/carddisp.pl?gene=EZH2
CD163	CD163 Molecule	Protein Coding	44	GC12M007471	8.92	https://www.genecards.org/cgi-bin/carddisp.pl?gene=CD163
CLEC4C	C-Type Lectin Domain Family 4 Member C	Protein Coding	33	GC12M007695	8.92	https://www.genecards.org/cgi-bin/carddisp.pl?gene=CLEC4C
IGFBP3	Insulin Like Growth Factor Binding Protein 3	Protein Coding	47	GC07M045912	8.89	https://www.genecards.org/cgi-bin/carddisp.pl?gene=IGFBP3
BIN1	Bridging Integrator 1	Protein Coding	48	GC02M127048	8.89	https://www.genecards.org/cgi-bin/carddisp.pl?gene=BIN1
PRKG1	Protein Kinase CGMP-Dependent 1	Protein Coding	52	GC10P050991	8.89	https://www.genecards.org/cgi-bin/carddisp.pl?gene=PRKG1
MIB2	Mindbomb E3 Ubiquitin Protein Ligase 2	Protein Coding	39	GC01P001614	8.87	https://www.genecards.org/cgi-bin/carddisp.pl?gene=MIB2
CD6	CD6 Molecule	Protein Coding	41	GC11P060971	8.86	https://www.genecards.org/cgi-bin/carddisp.pl?gene=CD6
CD1C	CD1c Molecule	Protein Coding	41	GC01P158289	8.86	https://www.genecards.org/cgi-bin/carddisp.pl?gene=CD1C
CD83	CD83 Molecule	Protein Coding	40	GC06P014117	8.86	https://www.genecards.org/cgi-bin/carddisp.pl?gene=CD83
POTEF	POTE Ankyrin Domain Family Member F	Protein Coding	29	GC02M130073	8.86	https://www.genecards.org/cgi-bin/carddisp.pl?gene=POTEF
FLT1	Fms Related Receptor Tyrosine Kinase 1	Protein Coding	52	GC13M028300	8.85	https://www.genecards.org/cgi-bin/carddisp.pl?gene=FLT1
TAF10	TATA-Box Binding Protein Associated Factor 10	Protein Coding	39	GC11M006608	8.85	https://www.genecards.org/cgi-bin/carddisp.pl?gene=TAF10
ARSH	Arylsulfatase Family Member H	Protein Coding	35	GC0XP003006	8.8	https://www.genecards.org/cgi-bin/carddisp.pl?gene=ARSH
CALCA	Calcitonin Related Polypeptide Alpha	Protein Coding	44	GC11M014945	8.79	https://www.genecards.org/cgi-bin/carddisp.pl?gene=CALCA
MIB1	Mindbomb E3 Ubiquitin Protein Ligase 1	Protein Coding	46	GC18P021704	8.78	https://www.genecards.org/cgi-bin/carddisp.pl?gene=MIB1
TCF21	Transcription Factor 21	Protein Coding	37	GC06P133889	8.77	https://www.genecards.org/cgi-bin/carddisp.pl?gene=TCF21
DMRTA1	DMRT Like Family A1	Protein Coding	36	GC09P022436	8.77	https://www.genecards.org/cgi-bin/carddisp.pl?gene=DMRTA1
RIPPLY3	Ripply Transcriptional Repressor 3	Protein Coding	31	GC21P037006	8.77	https://www.genecards.org/cgi-bin/carddisp.pl?gene=RIPPLY3
MIR15A	MicroRNA 15a	RNA Gene	16	GC13M050049	8.76	https://www.genecards.org/cgi-bin/carddisp.pl?gene=MIR15A
CFTDX	Myopathy, Congenital, With Fiber-Type Disproportion, X-Linked	Genetic Locus	2	GC0XU901290	8.76	https://www.genecards.org/cgi-bin/carddisp.pl?gene=CFTDX
CEP83	Centrosomal Protein 83	Protein Coding	36	GC12M094265	8.76	https://www.genecards.org/cgi-bin/carddisp.pl?gene=CEP83
DEL1P36	Chromosome 1p36 Deletion Syndrome	Genetic Locus	3	GC01U902343	8.76	https://www.genecards.org/cgi-bin/carddisp.pl?gene=DEL1P36
RXYLT1	Ribitol Xylosyltransferase 1	Protein Coding	29	GC12P063779	8.69	https://www.genecards.org/cgi-bin/carddisp.pl?gene=RXYLT1
HMOX2	Heme Oxygenase 2	Protein Coding	49	GC16P004474	8.68	https://www.genecards.org/cgi-bin/carddisp.pl?gene=HMOX2
ZIC1	Zic Family Member 1	Protein Coding	47	GC03P147393	8.68	https://www.genecards.org/cgi-bin/carddisp.pl?gene=ZIC1
PPA2	Inorganic Pyrophosphatase 2	Protein Coding	41	GC04M105369	8.63	https://www.genecards.org/cgi-bin/carddisp.pl?gene=PPA2
ATG5	Autophagy Related 5	Protein Coding	45	GC06M106045	8.63	https://www.genecards.org/cgi-bin/carddisp.pl?gene=ATG5
DNM2	Dynamin 2	Protein Coding	51	GC19P010718	8.63	https://www.genecards.org/cgi-bin/carddisp.pl?gene=DNM2
VCP	Valosin Containing Protein	Protein Coding	50	GC09M035056	8.61	https://www.genecards.org/cgi-bin/carddisp.pl?gene=VCP
VIP	Vasoactive Intestinal Peptide	Protein Coding	46	GC06P152750	8.61	https://www.genecards.org/cgi-bin/carddisp.pl?gene=VIP
PGF	Placental Growth Factor	Protein Coding	45	GC14M074941	8.6	https://www.genecards.org/cgi-bin/carddisp.pl?gene=PGF
DTNBP1	Dystrobrevin Binding Protein 1	Protein Coding	42	GC06M015470	8.57	https://www.genecards.org/cgi-bin/carddisp.pl?gene=DTNBP1
PIK3C2A	Phosphatidylinositol-4-Phosphate 3-Kinase Catalytic Subunit Type 2 Alpha	Protein Coding	47	GC11M017165	8.56	https://www.genecards.org/cgi-bin/carddisp.pl?gene=PIK3C2A
GYG1	Glycogenin 1	Protein Coding	47	GC03P148991	8.54	https://www.genecards.org/cgi-bin/carddisp.pl?gene=GYG1
RPS27A	Ribosomal Protein S27a	Protein Coding	44	GC02P055231	8.53	https://www.genecards.org/cgi-bin/carddisp.pl?gene=RPS27A
PAX6	Paired Box 6	Protein Coding	49	GC11M031784	8.51	https://www.genecards.org/cgi-bin/carddisp.pl?gene=PAX6
NEXN-AS1	NEXN Antisense RNA 1	RNA Gene	24	GC01M077883	8.49	https://www.genecards.org/cgi-bin/carddisp.pl?gene=NEXN-AS1
ATG14	Autophagy Related 14	Protein Coding	39	GC14M055366	8.47	https://www.genecards.org/cgi-bin/carddisp.pl?gene=ATG14
CDH23	Cadherin Related 23	Protein Coding	43	GC10P071396	8.47	https://www.genecards.org/cgi-bin/carddisp.pl?gene=CDH23
DBT	Dihydrolipoamide Branched Chain Transacylase E2	Protein Coding	43	GC01M100186	8.44	https://www.genecards.org/cgi-bin/carddisp.pl?gene=DBT
SYNC	Syncoilin, Intermediate Filament Protein	Protein Coding	34	GC01M032679	8.44	https://www.genecards.org/cgi-bin/carddisp.pl?gene=SYNC
IL18	Interleukin 18	Protein Coding	45	GC11M112143	8.44	https://www.genecards.org/cgi-bin/carddisp.pl?gene=IL18
TIMM17B	Translocase Of Inner Mitochondrial Membrane 17B	Protein Coding	38	GC0XM048893	8.42	https://www.genecards.org/cgi-bin/carddisp.pl?gene=TIMM17B
TIMM23	Translocase Of Inner Mitochondrial Membrane 23	Protein Coding	32	GC10P045972	8.42	https://www.genecards.org/cgi-bin/carddisp.pl?gene=TIMM23
CKMT2	Creatine Kinase, Mitochondrial 2	Protein Coding	44	GC05P081232	8.4	https://www.genecards.org/cgi-bin/carddisp.pl?gene=CKMT2
GABARAPL1	GABA Type A Receptor Associated Protein Like 1	Protein Coding	44	GC12P010212	8.39	https://www.genecards.org/cgi-bin/carddisp.pl?gene=GABARAPL1
ATG7	Autophagy Related 7	Protein Coding	44	GC03P011273	8.39	https://www.genecards.org/cgi-bin/carddisp.pl?gene=ATG7
BRCC3	BRCA1/BRCA2-Containing Complex Subunit 3	Protein Coding	43	GC0XP155071	8.38	https://www.genecards.org/cgi-bin/carddisp.pl?gene=BRCC3
KITLG	KIT Ligand	Protein Coding	45	GC12M088492	8.38	https://www.genecards.org/cgi-bin/carddisp.pl?gene=KITLG
ERCC6	ERCC Excision Repair 6, Chromatin Remodeling Factor	Protein Coding	46	GC10M049454	8.36	https://www.genecards.org/cgi-bin/carddisp.pl?gene=ERCC6
CASP2	Caspase 2	Protein Coding	50	GC07P144746	8.36	https://www.genecards.org/cgi-bin/carddisp.pl?gene=CASP2
IFT80	Intraflagellar Transport 80	Protein Coding	39	GC03M160256	8.35	https://www.genecards.org/cgi-bin/carddisp.pl?gene=IFT80
ATP1A1	ATPase Na+/K+ Transporting Subunit Alpha 1	Protein Coding	51	GC01P116372	8.34	https://www.genecards.org/cgi-bin/carddisp.pl?gene=ATP1A1
CRLS1	Cardiolipin Synthase 1	Protein Coding	40	GC20P006006	8.34	https://www.genecards.org/cgi-bin/carddisp.pl?gene=CRLS1
SST	Somatostatin	Protein Coding	43	GC03M187668	8.33	https://www.genecards.org/cgi-bin/carddisp.pl?gene=SST
PRDM10	PR/SET Domain 10	Protein Coding	35	GC11M129899	8.31	https://www.genecards.org/cgi-bin/carddisp.pl?gene=PRDM10
GPT	Glutamic--Pyruvic Transaminase	Protein Coding	42	GC08P144502	8.31	https://www.genecards.org/cgi-bin/carddisp.pl?gene=GPT
PDHX	Pyruvate Dehydrogenase Complex Component X	Protein Coding	48	GC11P034894	8.27	https://www.genecards.org/cgi-bin/carddisp.pl?gene=PDHX
AP3M1	Adaptor Related Protein Complex 3 Subunit Mu 1	Protein Coding	39	GC10M074120	8.26	https://www.genecards.org/cgi-bin/carddisp.pl?gene=AP3M1
FANCD2	FA Complementation Group D2	Protein Coding	48	GC03P010026	8.24	https://www.genecards.org/cgi-bin/carddisp.pl?gene=FANCD2
SLX4	SLX4 Structure-Specific Endonuclease Subunit	Protein Coding	39	GC16M003581	8.24	https://www.genecards.org/cgi-bin/carddisp.pl?gene=SLX4
PTPRQ	Protein Tyrosine Phosphatase Receptor Type Q	Protein Coding	35	GC12P080402	8.2	https://www.genecards.org/cgi-bin/carddisp.pl?gene=PTPRQ
TMEM107	Transmembrane Protein 107	Protein Coding	38	GC17M008772	8.19	https://www.genecards.org/cgi-bin/carddisp.pl?gene=TMEM107
GYS1	Glycogen Synthase 1	Protein Coding	51	GC19M048970	8.19	https://www.genecards.org/cgi-bin/carddisp.pl?gene=GYS1
LIAS	Lipoic Acid Synthetase	Protein Coding	44	GC04P039463	8.18	https://www.genecards.org/cgi-bin/carddisp.pl?gene=LIAS
PKD1	Polycystin 1, Transient Receptor Potential Channel Interacting	Protein Coding	46	GC16M002170	8.15	https://www.genecards.org/cgi-bin/carddisp.pl?gene=PKD1
H2AC18	H2A Clustered Histone 18	Protein Coding	27	GC01M149914	8.14	https://www.genecards.org/cgi-bin/carddisp.pl?gene=H2AC18
GGCX	Gamma-Glutamyl Carboxylase	Protein Coding	47	GC02M085544	8.13	https://www.genecards.org/cgi-bin/carddisp.pl?gene=GGCX
INSR	Insulin Receptor	Protein Coding	55	GC19M007112	8.12	https://www.genecards.org/cgi-bin/carddisp.pl?gene=INSR
MT-TE	Mitochondrially Encoded TRNA-Glu (GAA/G)	RNA Gene	13	GCMTM014676	8.12	https://www.genecards.org/cgi-bin/carddisp.pl?gene=MT-TE
ALG9	ALG9 Alpha-1,2-Mannosyltransferase	Protein Coding	43	GC11M111782	8.1	https://www.genecards.org/cgi-bin/carddisp.pl?gene=ALG9
CD8A	CD8a Molecule	Protein Coding	48	GC02M086784	8.09	https://www.genecards.org/cgi-bin/carddisp.pl?gene=CD8A
MYOD1	Myogenic Differentiation 1	Protein Coding	47	GC11P017741	8.07	https://www.genecards.org/cgi-bin/carddisp.pl?gene=MYOD1
LRRC53	Leucine Rich Repeat Containing 53	Protein Coding	20	GC01M074469	8.06	https://www.genecards.org/cgi-bin/carddisp.pl?gene=LRRC53
LTBP2	Latent Transforming Growth Factor Beta Binding Protein 2	Protein Coding	44	GC14M074498	8.05	https://www.genecards.org/cgi-bin/carddisp.pl?gene=LTBP2
RHOA	Ras Homolog Family Member A	Protein Coding	48	GC03M049359	8.05	https://www.genecards.org/cgi-bin/carddisp.pl?gene=RHOA
CYBB	Cytochrome B-245 Beta Chain	Protein Coding	48	GC0XP037780	8.02	https://www.genecards.org/cgi-bin/carddisp.pl?gene=CYBB
COMT	Catechol-O-Methyltransferase	Protein Coding	52	GC22P019941	8.01	https://www.genecards.org/cgi-bin/carddisp.pl?gene=COMT
PTPN22	Protein Tyrosine Phosphatase Non-Receptor Type 22	Protein Coding	48	GC01M113813	8	https://www.genecards.org/cgi-bin/carddisp.pl?gene=PTPN22
RPGR	Retinitis Pigmentosa GTPase Regulator	Protein Coding	42	GC0XM038269	7.99	https://www.genecards.org/cgi-bin/carddisp.pl?gene=RPGR
COQ8A	Coenzyme Q8A	Protein Coding	36	GC01P226899	7.99	https://www.genecards.org/cgi-bin/carddisp.pl?gene=COQ8A
CASP8	Caspase 8	Protein Coding	54	GC02P201233	7.94	https://www.genecards.org/cgi-bin/carddisp.pl?gene=CASP8
TFEB	Transcription Factor EB	Protein Coding	43	GC06M041835	7.94	https://www.genecards.org/cgi-bin/carddisp.pl?gene=TFEB
IFT172	Intraflagellar Transport 172	Protein Coding	40	GC02M027445	7.93	https://www.genecards.org/cgi-bin/carddisp.pl?gene=IFT172
WARS2	Tryptophanyl TRNA Synthetase 2, Mitochondrial	Protein Coding	45	GC01M119031	7.91	https://www.genecards.org/cgi-bin/carddisp.pl?gene=WARS2
ABCC8	ATP Binding Cassette Subfamily C Member 8	Protein Coding	47	GC11M017392	7.9	https://www.genecards.org/cgi-bin/carddisp.pl?gene=ABCC8
MTOR	Mechanistic Target Of Rapamycin Kinase	Protein Coding	54	GC01M011106	7.88	https://www.genecards.org/cgi-bin/carddisp.pl?gene=MTOR
ALDH18A1	Aldehyde Dehydrogenase 18 Family Member A1	Protein Coding	45	GC10M095605	7.87	https://www.genecards.org/cgi-bin/carddisp.pl?gene=ALDH18A1
SPTB	Spectrin Beta, Erythrocytic	Protein Coding	41	GC14M064746	7.86	https://www.genecards.org/cgi-bin/carddisp.pl?gene=SPTB
PDGFRB	Platelet Derived Growth Factor Receptor Beta	Protein Coding	56	GC05M150113	7.85	https://www.genecards.org/cgi-bin/carddisp.pl?gene=PDGFRB
PPP1R13L	Protein Phosphatase 1 Regulatory Subunit 13 Like	Protein Coding	40	GC19M045379	7.85	https://www.genecards.org/cgi-bin/carddisp.pl?gene=PPP1R13L
CPOX	Coproporphyrinogen Oxidase	Protein Coding	44	GC03M098576	7.83	https://www.genecards.org/cgi-bin/carddisp.pl?gene=CPOX
PRKN	Parkin RBR E3 Ubiquitin Protein Ligase	Protein Coding	41	GC06M161348	7.81	https://www.genecards.org/cgi-bin/carddisp.pl?gene=PRKN
DNAJC11	DnaJ Heat Shock Protein Family (Hsp40) Member C11	Protein Coding	36	GC01M006634	7.79	https://www.genecards.org/cgi-bin/carddisp.pl?gene=DNAJC11
APOH	Apolipoprotein H	Protein Coding	45	GC17M066212	7.79	https://www.genecards.org/cgi-bin/carddisp.pl?gene=APOH
CKMT1B	Creatine Kinase, Mitochondrial 1B	Protein Coding	39	GC15P043593	7.77	https://www.genecards.org/cgi-bin/carddisp.pl?gene=CKMT1B
COG1	Component Of Oligomeric Golgi Complex 1	Protein Coding	37	GC17P073193	7.76	https://www.genecards.org/cgi-bin/carddisp.pl?gene=COG1
MKKS	McKusick-Kaufman Syndrome	Protein Coding	40	GC20M010403	7.74	https://www.genecards.org/cgi-bin/carddisp.pl?gene=MKKS
TNFRSF11B	TNF Receptor Superfamily Member 11b	Protein Coding	49	GC08M118923	7.74	https://www.genecards.org/cgi-bin/carddisp.pl?gene=TNFRSF11B
PHB2	Prohibitin 2	Protein Coding	42	GC12M006965	7.73	https://www.genecards.org/cgi-bin/carddisp.pl?gene=PHB2
DNAJC4	DnaJ Heat Shock Protein Family (Hsp40) Member C4	Protein Coding	32	GC11P064230	7.73	https://www.genecards.org/cgi-bin/carddisp.pl?gene=DNAJC4
TIMM23B	Translocase Of Inner Mitochondrial Membrane 23 Homolog B	Protein Coding	25	GC10P049942	7.73	https://www.genecards.org/cgi-bin/carddisp.pl?gene=TIMM23B
NDUFA4	NDUFA4 Mitochondrial Complex Associated	Protein Coding	43	GC07M010938	7.72	https://www.genecards.org/cgi-bin/carddisp.pl?gene=NDUFA4
CP	Ceruloplasmin	Protein Coding	49	GC03M149162	7.7	https://www.genecards.org/cgi-bin/carddisp.pl?gene=CP
XYLT1	Xylosyltransferase 1	Protein Coding	43	GC16M017101	7.7	https://www.genecards.org/cgi-bin/carddisp.pl?gene=XYLT1
MSTN	Myostatin	Protein Coding	47	GC02M190055	7.69	https://www.genecards.org/cgi-bin/carddisp.pl?gene=MSTN
USP7	Ubiquitin Specific Peptidase 7	Protein Coding	48	GC16M008892	7.67	https://www.genecards.org/cgi-bin/carddisp.pl?gene=USP7
IL5	Interleukin 5	Protein Coding	46	GC05M132541	7.61	https://www.genecards.org/cgi-bin/carddisp.pl?gene=IL5
VIM	Vimentin	Protein Coding	51	GC10P017227	7.6	https://www.genecards.org/cgi-bin/carddisp.pl?gene=VIM
MYMY4	Moyamoya Disease 4	Genetic Locus	2	GC0XU901754	7.59	https://www.genecards.org/cgi-bin/carddisp.pl?gene=MYMY4
MRE11	MRE11 Homolog, Double Strand Break Repair Nuclease	Protein Coding	43	GC11M094416	7.57	https://www.genecards.org/cgi-bin/carddisp.pl?gene=MRE11
SYNM	Synemin	Protein Coding	38	GC15P099098	7.55	https://www.genecards.org/cgi-bin/carddisp.pl?gene=SYNM
MYO6	Myosin VI	Protein Coding	47	GC06P075749	7.54	https://www.genecards.org/cgi-bin/carddisp.pl?gene=MYO6
COL17A1	Collagen Type XVII Alpha 1 Chain	Protein Coding	45	GC10M104031	7.54	https://www.genecards.org/cgi-bin/carddisp.pl?gene=COL17A1
WDPCP	WD Repeat Containing Planar Cell Polarity Effector	Protein Coding	37	GC02M063121	7.51	https://www.genecards.org/cgi-bin/carddisp.pl?gene=WDPCP
PYGM	Glycogen Phosphorylase, Muscle Associated	Protein Coding	47	GC11M064746	7.5	https://www.genecards.org/cgi-bin/carddisp.pl?gene=PYGM
PLA2G6	Phospholipase A2 Group VI	Protein Coding	50	GC22M045345	7.49	https://www.genecards.org/cgi-bin/carddisp.pl?gene=PLA2G6
CD68	CD68 Molecule	Protein Coding	41	GC17P007579	7.46	https://www.genecards.org/cgi-bin/carddisp.pl?gene=CD68
ALG12	ALG12 Alpha-1,6-Mannosyltransferase	Protein Coding	40	GC22M049859	7.46	https://www.genecards.org/cgi-bin/carddisp.pl?gene=ALG12
EFEMP2	EGF Containing Fibulin Extracellular Matrix Protein 2	Protein Coding	44	GC11M065867	7.45	https://www.genecards.org/cgi-bin/carddisp.pl?gene=EFEMP2
PIGY	Phosphatidylinositol Glycan Anchor Biosynthesis Class Y	Protein Coding	37	GC04M088520	7.45	https://www.genecards.org/cgi-bin/carddisp.pl?gene=PIGY
COPB2	COPI Coat Complex Subunit Beta 2	Protein Coding	44	GC03M139355	7.45	https://www.genecards.org/cgi-bin/carddisp.pl?gene=COPB2
GPR101	G Protein-Coupled Receptor 101	Protein Coding	39	GC0XM137030	7.45	https://www.genecards.org/cgi-bin/carddisp.pl?gene=GPR101
RAD51C	RAD51 Paralog C	Protein Coding	44	GC17P058692	7.42	https://www.genecards.org/cgi-bin/carddisp.pl?gene=RAD51C
PEX26	Peroxisomal Biogenesis Factor 26	Protein Coding	42	GC22P018079	7.42	https://www.genecards.org/cgi-bin/carddisp.pl?gene=PEX26
RAB3GAP2	RAB3 GTPase Activating Non-Catalytic Protein Subunit 2	Protein Coding	40	GC01M220149	7.42	https://www.genecards.org/cgi-bin/carddisp.pl?gene=RAB3GAP2
SLC26A4	Solute Carrier Family 26 Member 4	Protein Coding	44	GC07P107660	7.42	https://www.genecards.org/cgi-bin/carddisp.pl?gene=SLC26A4
POMGNT2	Protein O-Linked Mannose N-Acetylglucosaminyltransferase 2 (Beta 1,4-)	Protein Coding	37	GC03M043121	7.41	https://www.genecards.org/cgi-bin/carddisp.pl?gene=POMGNT2
PRICKLE2	Prickle Planar Cell Polarity Protein 2	Protein Coding	39	GC03M064079	7.4	https://www.genecards.org/cgi-bin/carddisp.pl?gene=PRICKLE2
DPM2	Dolichyl-Phosphate Mannosyltransferase Subunit 2, Regulatory	Protein Coding	37	GC09M127935	7.4	https://www.genecards.org/cgi-bin/carddisp.pl?gene=DPM2
GNB3	G Protein Subunit Beta 3	Protein Coding	48	GC12P006839	7.4	https://www.genecards.org/cgi-bin/carddisp.pl?gene=GNB3
FBLN1	Fibulin 1	Protein Coding	43	GC22P045502	7.39	https://www.genecards.org/cgi-bin/carddisp.pl?gene=FBLN1
MC2R	Melanocortin 2 Receptor	Protein Coding	49	GC18M016790	7.39	https://www.genecards.org/cgi-bin/carddisp.pl?gene=MC2R
GANC	Glucosidase Alpha, Neutral C	Protein Coding	38	GC15P042273	7.38	https://www.genecards.org/cgi-bin/carddisp.pl?gene=GANC
LRRC39	Leucine Rich Repeat Containing 39	Protein Coding	36	GC01M100148	7.38	https://www.genecards.org/cgi-bin/carddisp.pl?gene=LRRC39
FGFR3	Fibroblast Growth Factor Receptor 3	Protein Coding	56	GC04P001795	7.38	https://www.genecards.org/cgi-bin/carddisp.pl?gene=FGFR3
ATP12A	ATPase H+/K+ Transporting Non-Gastric Alpha2 Subunit	Protein Coding	44	GC13P024680	7.37	https://www.genecards.org/cgi-bin/carddisp.pl?gene=ATP12A
ATP4A	ATPase H+/K+ Transporting Subunit Alpha	Protein Coding	42	GC19M041506	7.37	https://www.genecards.org/cgi-bin/carddisp.pl?gene=ATP4A
IDH1	Isocitrate Dehydrogenase (NADP(+)) 1	Protein Coding	54	GC02M208236	7.36	https://www.genecards.org/cgi-bin/carddisp.pl?gene=IDH1
UQCRC2	Ubiquinol-Cytochrome C Reductase Core Protein 2	Protein Coding	48	GC16P021963	7.36	https://www.genecards.org/cgi-bin/carddisp.pl?gene=UQCRC2
NARS2	Asparaginyl-TRNA Synthetase 2, Mitochondrial	Protein Coding	44	GC11M078435	7.36	https://www.genecards.org/cgi-bin/carddisp.pl?gene=NARS2
IL13	Interleukin 13	Protein Coding	46	GC05P132656	7.34	https://www.genecards.org/cgi-bin/carddisp.pl?gene=IL13
GJB6	Gap Junction Protein Beta 6	Protein Coding	45	GC13M020221	7.33	https://www.genecards.org/cgi-bin/carddisp.pl?gene=GJB6
ABCB5	ATP Binding Cassette Subfamily B Member 5	Protein Coding	43	GC07P020615	7.32	https://www.genecards.org/cgi-bin/carddisp.pl?gene=ABCB5
ZIC3	Zic Family Member 3	Protein Coding	46	GC0XP137566	7.32	https://www.genecards.org/cgi-bin/carddisp.pl?gene=ZIC3
EGF	Epidermal Growth Factor	Protein Coding	52	GC04P109912	7.31	https://www.genecards.org/cgi-bin/carddisp.pl?gene=EGF
ADAR	Adenosine Deaminase RNA Specific	Protein Coding	46	GC01M154582	7.31	https://www.genecards.org/cgi-bin/carddisp.pl?gene=ADAR
CASZ1	Castor Zinc Finger 1	Protein Coding	37	GC01M010642	7.29	https://www.genecards.org/cgi-bin/carddisp.pl?gene=CASZ1
WDTC1	WD And Tetratricopeptide Repeats 1	Protein Coding	35	GC01P027245	7.27	https://www.genecards.org/cgi-bin/carddisp.pl?gene=WDTC1
PROKR2	Prokineticin Receptor 2	Protein Coding	42	GC20M005301	7.25	https://www.genecards.org/cgi-bin/carddisp.pl?gene=PROKR2
LAMP1	Lysosomal Associated Membrane Protein 1	Protein Coding	44	GC13P113297	7.21	https://www.genecards.org/cgi-bin/carddisp.pl?gene=LAMP1
ATG13	Autophagy Related 13	Protein Coding	40	GC11P046621	7.2	https://www.genecards.org/cgi-bin/carddisp.pl?gene=ATG13
TAC3	Tachykinin Precursor 3	Protein Coding	46	GC12M057009	7.2	https://www.genecards.org/cgi-bin/carddisp.pl?gene=TAC3
MYH2	Myosin Heavy Chain 2	Protein Coding	46	GC17M010521	7.19	https://www.genecards.org/cgi-bin/carddisp.pl?gene=MYH2
TRIP4	Thyroid Hormone Receptor Interactor 4	Protein Coding	41	GC15P071814	7.19	https://www.genecards.org/cgi-bin/carddisp.pl?gene=TRIP4
IDS	Iduronate 2-Sulfatase	Protein Coding	50	GC0XM149476	7.17	https://www.genecards.org/cgi-bin/carddisp.pl?gene=IDS
KCNMA1	Potassium Calcium-Activated Channel Subfamily M Alpha 1	Protein Coding	51	GC10M076869	7.13	https://www.genecards.org/cgi-bin/carddisp.pl?gene=KCNMA1
GGT1	Gamma-Glutamyltransferase 1	Protein Coding	48	GC22P024583	7.13	https://www.genecards.org/cgi-bin/carddisp.pl?gene=GGT1
CACNA1C-AS1	CACNA1C Antisense RNA 1	RNA Gene	14	GC12M002676	7.12	https://www.genecards.org/cgi-bin/carddisp.pl?gene=CACNA1C-AS1
A4GALT	Alpha 1,4-Galactosyltransferase (P Blood Group)	Protein Coding	44	GC22M042692	7.11	https://www.genecards.org/cgi-bin/carddisp.pl?gene=A4GALT
PIK3C3	Phosphatidylinositol 3-Kinase Catalytic Subunit Type 3	Protein Coding	50	GC18P041955	7.1	https://www.genecards.org/cgi-bin/carddisp.pl?gene=PIK3C3
PTPMT1	Protein Tyrosine Phosphatase Mitochondrial 1	Protein Coding	37	GC11P047568	7.09	https://www.genecards.org/cgi-bin/carddisp.pl?gene=PTPMT1
HTT	Huntingtin	Protein Coding	45	GC04P003041	7.09	https://www.genecards.org/cgi-bin/carddisp.pl?gene=HTT
RHOBTB2	Rho Related BTB Domain Containing 2	Protein Coding	40	GC08P022987	7.08	https://www.genecards.org/cgi-bin/carddisp.pl?gene=RHOBTB2
TMEM126A	Transmembrane Protein 126A	Protein Coding	39	GC11P085647	7.08	https://www.genecards.org/cgi-bin/carddisp.pl?gene=TMEM126A
MNX1	Motor Neuron And Pancreas Homeobox 1	Protein Coding	42	GC07M156994	7.07	https://www.genecards.org/cgi-bin/carddisp.pl?gene=MNX1
RCM2	Cardiomyopathy, Familial Restrictive, 2	Genetic Locus	3	GC10U900639	7.07	https://www.genecards.org/cgi-bin/carddisp.pl?gene=RCM2
NCAM1	Neural Cell Adhesion Molecule 1	Protein Coding	47	GC11P112961	7.04	https://www.genecards.org/cgi-bin/carddisp.pl?gene=NCAM1
CALM1	Calmodulin 1	Protein Coding	45	GC14P090396	7.04	https://www.genecards.org/cgi-bin/carddisp.pl?gene=CALM1
HMCN1	Hemicentin 1	Protein Coding	39	GC01P185734	7.03	https://www.genecards.org/cgi-bin/carddisp.pl?gene=HMCN1
RNASEH2A	Ribonuclease H2 Subunit A	Protein Coding	44	GC19P012804	7.01	https://www.genecards.org/cgi-bin/carddisp.pl?gene=RNASEH2A
SAMHD1	SAM And HD Domain Containing Deoxynucleoside Triphosphate Triphosphohydrolase 1	Protein Coding	44	GC20M036890	7.01	https://www.genecards.org/cgi-bin/carddisp.pl?gene=SAMHD1
RNASEH2C	Ribonuclease H2 Subunit C	Protein Coding	40	GC11M065714	7.01	https://www.genecards.org/cgi-bin/carddisp.pl?gene=RNASEH2C
RNASEH2B	Ribonuclease H2 Subunit B	Protein Coding	37	GC13P050909	7.01	https://www.genecards.org/cgi-bin/carddisp.pl?gene=RNASEH2B
SELE	Selectin E	Protein Coding	45	GC01M169722	6.98	https://www.genecards.org/cgi-bin/carddisp.pl?gene=SELE
MMP14	Matrix Metallopeptidase 14	Protein Coding	52	GC14P025005	6.97	https://www.genecards.org/cgi-bin/carddisp.pl?gene=MMP14
MTHFR	Methylenetetrahydrofolate Reductase	Protein Coding	48	GC01M011785	6.96	https://www.genecards.org/cgi-bin/carddisp.pl?gene=MTHFR
FH	Fumarate Hydratase	Protein Coding	47	GC01M241499	6.96	https://www.genecards.org/cgi-bin/carddisp.pl?gene=FH
TRPM7	Transient Receptor Potential Cation Channel Subfamily M Member 7	Protein Coding	47	GC15M050552	6.96	https://www.genecards.org/cgi-bin/carddisp.pl?gene=TRPM7
GOT2	Glutamic-Oxaloacetic Transaminase 2	Protein Coding	45	GC16M058707	6.95	https://www.genecards.org/cgi-bin/carddisp.pl?gene=GOT2
GALT	Galactose-1-Phosphate Uridylyltransferase	Protein Coding	48	GC09P034674	6.94	https://www.genecards.org/cgi-bin/carddisp.pl?gene=GALT
RAD9B	RAD9 Checkpoint Clamp Component B	Protein Coding	37	GC12P110502	6.94	https://www.genecards.org/cgi-bin/carddisp.pl?gene=RAD9B
SERPINB13	Serpin Family B Member 13	Protein Coding	36	GC18P063586	6.94	https://www.genecards.org/cgi-bin/carddisp.pl?gene=SERPINB13
MIR126	MicroRNA 126	RNA Gene	23	GC09P136670	6.94	https://www.genecards.org/cgi-bin/carddisp.pl?gene=MIR126
PRPS1	Phosphoribosyl Pyrophosphate Synthetase 1	Protein Coding	45	GC0XP107628	6.93	https://www.genecards.org/cgi-bin/carddisp.pl?gene=PRPS1
ALG2	ALG2 Alpha-1,3/1,6-Mannosyltransferase	Protein Coding	42	GC09M099216	6.93	https://www.genecards.org/cgi-bin/carddisp.pl?gene=ALG2
PIK3R4	Phosphoinositide-3-Kinase Regulatory Subunit 4	Protein Coding	48	GC03M130678	6.93	https://www.genecards.org/cgi-bin/carddisp.pl?gene=PIK3R4
RRAS2	RAS Related 2	Protein Coding	47	GC11M014299	6.93	https://www.genecards.org/cgi-bin/carddisp.pl?gene=RRAS2
GABARAPL2	GABA Type A Receptor Associated Protein Like 2	Protein Coding	45	GC16P075566	6.93	https://www.genecards.org/cgi-bin/carddisp.pl?gene=GABARAPL2
ATG12	Autophagy Related 12	Protein Coding	43	GC05M115828	6.93	https://www.genecards.org/cgi-bin/carddisp.pl?gene=ATG12
SLC19A2	Solute Carrier Family 19 Member 2	Protein Coding	47	GC01M169463	6.92	https://www.genecards.org/cgi-bin/carddisp.pl?gene=SLC19A2
PCCB	Propionyl-CoA Carboxylase Subunit Beta	Protein Coding	47	GC03P136250	6.9	https://www.genecards.org/cgi-bin/carddisp.pl?gene=PCCB
PSMB8	Proteasome 20S Subunit Beta 8	Protein Coding	51	GC06M032840	6.89	https://www.genecards.org/cgi-bin/carddisp.pl?gene=PSMB8
RND3	Rho Family GTPase 3	Protein Coding	42	GC02M150468	6.89	https://www.genecards.org/cgi-bin/carddisp.pl?gene=RND3
LEMD3	LEM Domain Containing 3	Protein Coding	42	GC12P065169	6.89	https://www.genecards.org/cgi-bin/carddisp.pl?gene=LEMD3
CMYA5	Cardiomyopathy Associated 5	Protein Coding	33	GC05P079689	6.88	https://www.genecards.org/cgi-bin/carddisp.pl?gene=CMYA5
GAP43	Growth Associated Protein 43	Protein Coding	43	GC03P115623	6.87	https://www.genecards.org/cgi-bin/carddisp.pl?gene=GAP43
RMI2	RecQ Mediated Genome Instability 2	Protein Coding	35	GC16P011250	6.85	https://www.genecards.org/cgi-bin/carddisp.pl?gene=RMI2
KCNA5	Potassium Voltage-Gated Channel Subfamily A Member 5	Protein Coding	47	GC12P005043	6.82	https://www.genecards.org/cgi-bin/carddisp.pl?gene=KCNA5
HLA-DQA1	Major Histocompatibility Complex, Class II, DQ Alpha 1	Protein Coding	44	GC06P033442	6.81	https://www.genecards.org/cgi-bin/carddisp.pl?gene=HLA-DQA1
HGD	Homogentisate 1,2-Dioxygenase	Protein Coding	45	GC03M120628	6.81	https://www.genecards.org/cgi-bin/carddisp.pl?gene=HGD
ERCC4	ERCC Excision Repair 4, Endonuclease Catalytic Subunit	Protein Coding	47	GC16P013920	6.8	https://www.genecards.org/cgi-bin/carddisp.pl?gene=ERCC4
JAK2	Janus Kinase 2	Protein Coding	55	GC09P004985	6.8	https://www.genecards.org/cgi-bin/carddisp.pl?gene=JAK2
ITGA11	Integrin Subunit Alpha 11	Protein Coding	43	GC15M068296	6.8	https://www.genecards.org/cgi-bin/carddisp.pl?gene=ITGA11
FLAD1	Flavin Adenine Dinucleotide Synthetase 1	Protein Coding	42	GC01P154983	6.78	https://www.genecards.org/cgi-bin/carddisp.pl?gene=FLAD1
SLC25A3	Solute Carrier Family 25 Member 3	Protein Coding	47	GC12P098593	6.76	https://www.genecards.org/cgi-bin/carddisp.pl?gene=SLC25A3
SLC2A2	Solute Carrier Family 2 Member 2	Protein Coding	50	GC03M171024	6.76	https://www.genecards.org/cgi-bin/carddisp.pl?gene=SLC2A2
TFG	Trafficking From ER To Golgi Regulator	Protein Coding	46	GC03P100709	6.76	https://www.genecards.org/cgi-bin/carddisp.pl?gene=TFG
SERPINI2	Serpin Family I Member 2	Protein Coding	40	GC03M167441	6.76	https://www.genecards.org/cgi-bin/carddisp.pl?gene=SERPINI2
GATA3	GATA Binding Protein 3	Protein Coding	50	GC10P008045	6.74	https://www.genecards.org/cgi-bin/carddisp.pl?gene=GATA3
NPHP1	Nephrocystin 1	Protein Coding	44	GC02M110122	6.73	https://www.genecards.org/cgi-bin/carddisp.pl?gene=NPHP1
HTR2A	5-Hydroxytryptamine Receptor 2A	Protein Coding	49	GC13M046831	6.73	https://www.genecards.org/cgi-bin/carddisp.pl?gene=HTR2A
CFAP410	Cilia And Flagella Associated Protein 410	Protein Coding	30	GC21M044330	6.73	https://www.genecards.org/cgi-bin/carddisp.pl?gene=CFAP410
FAH	Fumarylacetoacetate Hydrolase	Protein Coding	48	GC15P080152	6.72	https://www.genecards.org/cgi-bin/carddisp.pl?gene=FAH
POMC	Proopiomelanocortin	Protein Coding	50	GC02M025160	6.71	https://www.genecards.org/cgi-bin/carddisp.pl?gene=POMC
ACTN4	Actinin Alpha 4	Protein Coding	47	GC19P038647	6.71	https://www.genecards.org/cgi-bin/carddisp.pl?gene=ACTN4
TRAF3IP1	TRAF3 Interacting Protein 1	Protein Coding	40	GC02P238320	6.7	https://www.genecards.org/cgi-bin/carddisp.pl?gene=TRAF3IP1
NAGLU	N-Acetyl-Alpha-Glucosaminidase	Protein Coding	44	GC17P042535	6.7	https://www.genecards.org/cgi-bin/carddisp.pl?gene=NAGLU
HLA-A	Major Histocompatibility Complex, Class I, A	Protein Coding	48	GC06P033211	6.7	https://www.genecards.org/cgi-bin/carddisp.pl?gene=HLA-A
TOMM40	Translocase Of Outer Mitochondrial Membrane 40	Protein Coding	41	GC19P044890	6.7	https://www.genecards.org/cgi-bin/carddisp.pl?gene=TOMM40
SUFU	SUFU Negative Regulator Of Hedgehog Signaling	Protein Coding	44	GC10P102503	6.69	https://www.genecards.org/cgi-bin/carddisp.pl?gene=SUFU
HLA-DPB1	Major Histocompatibility Complex, Class II, DP Beta 1	Protein Coding	45	GC06P033447	6.66	https://www.genecards.org/cgi-bin/carddisp.pl?gene=HLA-DPB1
MT-TL2	Mitochondrially Encoded TRNA-Leu (CUN) 2	RNA Gene	14	GCMTP012268	6.66	https://www.genecards.org/cgi-bin/carddisp.pl?gene=MT-TL2
PDSS1	Decaprenyl Diphosphate Synthase Subunit 1	Protein Coding	44	GC10P026697	6.64	https://www.genecards.org/cgi-bin/carddisp.pl?gene=PDSS1
TRPV1	Transient Receptor Potential Cation Channel Subfamily V Member 1	Protein Coding	47	GC17M003565	6.64	https://www.genecards.org/cgi-bin/carddisp.pl?gene=TRPV1
BMPR2	Bone Morphogenetic Protein Receptor Type 2	Protein Coding	51	GC02P202376	6.63	https://www.genecards.org/cgi-bin/carddisp.pl?gene=BMPR2
CCR6	C-C Motif Chemokine Receptor 6	Protein Coding	46	GC06P167111	6.62	https://www.genecards.org/cgi-bin/carddisp.pl?gene=CCR6
CASP6	Caspase 6	Protein Coding	50	GC04M109688	6.61	https://www.genecards.org/cgi-bin/carddisp.pl?gene=CASP6
APAF1	Apoptotic Peptidase Activating Factor 1	Protein Coding	48	GC12P098645	6.61	https://www.genecards.org/cgi-bin/carddisp.pl?gene=APAF1
KIF3A	Kinesin Family Member 3A	Protein Coding	42	GC05M132689	6.57	https://www.genecards.org/cgi-bin/carddisp.pl?gene=KIF3A
DDX3X	DEAD-Box Helicase 3 X-Linked	Protein Coding	49	GC0XP041333	6.56	https://www.genecards.org/cgi-bin/carddisp.pl?gene=DDX3X
COL4A1	Collagen Type IV Alpha 1 Chain	Protein Coding	49	GC13M110148	6.54	https://www.genecards.org/cgi-bin/carddisp.pl?gene=COL4A1
PLOD3	Procollagen-Lysine,2-Oxoglutarate 5-Dioxygenase 3	Protein Coding	46	GC07M101205	6.53	https://www.genecards.org/cgi-bin/carddisp.pl?gene=PLOD3
APTX	Aprataxin	Protein Coding	47	GC09M032886	6.5	https://www.genecards.org/cgi-bin/carddisp.pl?gene=APTX
CHKA	Choline Kinase Alpha	Protein Coding	43	GC11M068052	6.49	https://www.genecards.org/cgi-bin/carddisp.pl?gene=CHKA
ZNF239	Zinc Finger Protein 239	Protein Coding	36	GC10M043557	6.49	https://www.genecards.org/cgi-bin/carddisp.pl?gene=ZNF239
JAG1	Jagged Canonical Notch Ligand 1	Protein Coding	51	GC20M010637	6.47	https://www.genecards.org/cgi-bin/carddisp.pl?gene=JAG1
FTO	FTO Alpha-Ketoglutarate Dependent Dioxygenase	Protein Coding	45	GC16P053737	6.46	https://www.genecards.org/cgi-bin/carddisp.pl?gene=FTO
IDH3A	Isocitrate Dehydrogenase (NAD(+)) 3 Catalytic Subunit Alpha	Protein Coding	45	GC15P078131	6.45	https://www.genecards.org/cgi-bin/carddisp.pl?gene=IDH3A
ERCC1	ERCC Excision Repair 1, Endonuclease Non-Catalytic Subunit	Protein Coding	47	GC19M045409	6.44	https://www.genecards.org/cgi-bin/carddisp.pl?gene=ERCC1
ISCA2	Iron-Sulfur Cluster Assembly 2	Protein Coding	40	GC14P074493	6.44	https://www.genecards.org/cgi-bin/carddisp.pl?gene=ISCA2
MLN	Motilin	Protein Coding	36	GC06M033794	6.43	https://www.genecards.org/cgi-bin/carddisp.pl?gene=MLN
RMRP	RNA Component Of Mitochondrial RNA Processing Endoribonuclease	RNA Gene	25	GC09M035655	6.42	https://www.genecards.org/cgi-bin/carddisp.pl?gene=RMRP
COG5	Component Of Oligomeric Golgi Complex 5	Protein Coding	40	GC07M107201	6.42	https://www.genecards.org/cgi-bin/carddisp.pl?gene=COG5
RAC3	Rac Family Small GTPase 3	Protein Coding	46	GC17P082031	6.41	https://www.genecards.org/cgi-bin/carddisp.pl?gene=RAC3
C4A	Complement C4A (Rodgers Blood Group)	Protein Coding	44	GC06P033433	6.41	https://www.genecards.org/cgi-bin/carddisp.pl?gene=C4A
RHOG	Ras Homolog Family Member G	Protein Coding	43	GC11M003848	6.41	https://www.genecards.org/cgi-bin/carddisp.pl?gene=RHOG
RHOD	Ras Homolog Family Member D	Protein Coding	40	GC11P067057	6.41	https://www.genecards.org/cgi-bin/carddisp.pl?gene=RHOD
RHOBTB1	Rho Related BTB Domain Containing 1	Protein Coding	38	GC10M060869	6.41	https://www.genecards.org/cgi-bin/carddisp.pl?gene=RHOBTB1
RHOF	Ras Homolog Family Member F, Filopodia Associated	Protein Coding	37	GC12M121777	6.41	https://www.genecards.org/cgi-bin/carddisp.pl?gene=RHOF
RND2	Rho Family GTPase 2	Protein Coding	37	GC17P043873	6.41	https://www.genecards.org/cgi-bin/carddisp.pl?gene=RND2
RHOV	Ras Homolog Family Member V	Protein Coding	33	GC15M040872	6.41	https://www.genecards.org/cgi-bin/carddisp.pl?gene=RHOV
ADA2	Adenosine Deaminase 2	Protein Coding	35	GC22M017179	6.39	https://www.genecards.org/cgi-bin/carddisp.pl?gene=ADA2
ABL1	ABL Proto-Oncogene 1, Non-Receptor Tyrosine Kinase	Protein Coding	54	GC09P130713	6.38	https://www.genecards.org/cgi-bin/carddisp.pl?gene=ABL1
GAREM2	GRB2 Associated Regulator Of MAPK1 Subtype 2	Protein Coding	25	GC02P026174	6.38	https://www.genecards.org/cgi-bin/carddisp.pl?gene=GAREM2
APOOL	Apolipoprotein O Like	Protein Coding	35	GC0XP085003	6.37	https://www.genecards.org/cgi-bin/carddisp.pl?gene=APOOL
DNMT1	DNA Methyltransferase 1	Protein Coding	52	GC19M010133	6.37	https://www.genecards.org/cgi-bin/carddisp.pl?gene=DNMT1
SIRT1	Sirtuin 1	Protein Coding	51	GC10P067884	6.36	https://www.genecards.org/cgi-bin/carddisp.pl?gene=SIRT1
AFP	Alpha Fetoprotein	Protein Coding	47	GC04P073431	6.36	https://www.genecards.org/cgi-bin/carddisp.pl?gene=AFP
FIP1L1	Factor Interacting With PAPOLA And CPSF1	Protein Coding	39	GC04P053383	6.36	https://www.genecards.org/cgi-bin/carddisp.pl?gene=FIP1L1
G6PD	Glucose-6-Phosphate Dehydrogenase	Protein Coding	52	GC0XM154531	6.35	https://www.genecards.org/cgi-bin/carddisp.pl?gene=G6PD
EPO	Erythropoietin	Protein Coding	43	GC07P100720	6.33	https://www.genecards.org/cgi-bin/carddisp.pl?gene=EPO
CACNA1H	Calcium Voltage-Gated Channel Subunit Alpha1 H	Protein Coding	51	GC16P001153	6.33	https://www.genecards.org/cgi-bin/carddisp.pl?gene=CACNA1H
RBM8A	RNA Binding Motif Protein 8A	Protein Coding	41	GC01M145921	6.31	https://www.genecards.org/cgi-bin/carddisp.pl?gene=RBM8A
ZBTB18	Zinc Finger And BTB Domain Containing 18	Protein Coding	40	GC01P244048	6.31	https://www.genecards.org/cgi-bin/carddisp.pl?gene=ZBTB18
PLSCR3	Phospholipid Scramblase 3	Protein Coding	39	GC17M007389	6.31	https://www.genecards.org/cgi-bin/carddisp.pl?gene=PLSCR3
LCLAT1	Lysocardiolipin Acyltransferase 1	Protein Coding	38	GC02P030447	6.31	https://www.genecards.org/cgi-bin/carddisp.pl?gene=LCLAT1
FTMT	Ferritin Mitochondrial	Protein Coding	37	GC05P121851	6.29	https://www.genecards.org/cgi-bin/carddisp.pl?gene=FTMT
ITGA2	Integrin Subunit Alpha 2	Protein Coding	47	GC05P052989	6.29	https://www.genecards.org/cgi-bin/carddisp.pl?gene=ITGA2
ITGB5	Integrin Subunit Beta 5	Protein Coding	47	GC03M124761	6.29	https://www.genecards.org/cgi-bin/carddisp.pl?gene=ITGB5
ITGA9	Integrin Subunit Alpha 9	Protein Coding	44	GC03P037468	6.29	https://www.genecards.org/cgi-bin/carddisp.pl?gene=ITGA9
ITGB8	Integrin Subunit Beta 8	Protein Coding	42	GC07P020329	6.29	https://www.genecards.org/cgi-bin/carddisp.pl?gene=ITGB8
CACNG3	Calcium Voltage-Gated Channel Auxiliary Subunit Gamma 3	Protein Coding	41	GC16P024267	6.29	https://www.genecards.org/cgi-bin/carddisp.pl?gene=CACNG3
ITGA10	Integrin Subunit Alpha 10	Protein Coding	40	GC01M145891	6.29	https://www.genecards.org/cgi-bin/carddisp.pl?gene=ITGA10
CACNG6	Calcium Voltage-Gated Channel Auxiliary Subunit Gamma 6	Protein Coding	40	GC19P053991	6.29	https://www.genecards.org/cgi-bin/carddisp.pl?gene=CACNG6
BLVRB	Biliverdin Reductase B	Protein Coding	41	GC19M040447	6.28	https://www.genecards.org/cgi-bin/carddisp.pl?gene=BLVRB
PBX1	PBX Homeobox 1	Protein Coding	50	GC01P164524	6.27	https://www.genecards.org/cgi-bin/carddisp.pl?gene=PBX1
DOK7	Docking Protein 7	Protein Coding	40	GC04P003465	6.27	https://www.genecards.org/cgi-bin/carddisp.pl?gene=DOK7
CRAT	Carnitine O-Acetyltransferase	Protein Coding	45	GC09M129094	6.27	https://www.genecards.org/cgi-bin/carddisp.pl?gene=CRAT
ERN1	Endoplasmic Reticulum To Nucleus Signaling 1	Protein Coding	47	GC17M064039	6.27	https://www.genecards.org/cgi-bin/carddisp.pl?gene=ERN1
TAPT1	Transmembrane Anterior Posterior Transformation 1	Protein Coding	36	GC04M016162	6.27	https://www.genecards.org/cgi-bin/carddisp.pl?gene=TAPT1
ABCB7	ATP Binding Cassette Subfamily B Member 7	Protein Coding	44	GC0XM075053	6.26	https://www.genecards.org/cgi-bin/carddisp.pl?gene=ABCB7
PMM1	Phosphomannomutase 1	Protein Coding	41	GC22M041576	6.26	https://www.genecards.org/cgi-bin/carddisp.pl?gene=PMM1
OXCT1	3-Oxoacid CoA-Transferase 1	Protein Coding	46	GC05M041732	6.26	https://www.genecards.org/cgi-bin/carddisp.pl?gene=OXCT1
MAPT	Microtubule Associated Protein Tau	Protein Coding	52	GC17P045894	6.24	https://www.genecards.org/cgi-bin/carddisp.pl?gene=MAPT
MECP2	Methyl-CpG Binding Protein 2	Protein Coding	47	GC0XM154021	6.23	https://www.genecards.org/cgi-bin/carddisp.pl?gene=MECP2
BCL2	BCL2 Apoptosis Regulator	Protein Coding	53	GC18M063123	6.22	https://www.genecards.org/cgi-bin/carddisp.pl?gene=BCL2
LY96	Lymphocyte Antigen 96	Protein Coding	43	GC08P073991	6.2	https://www.genecards.org/cgi-bin/carddisp.pl?gene=LY96
PTDSS1	Phosphatidylserine Synthase 1	Protein Coding	45	GC08P096261	6.19	https://www.genecards.org/cgi-bin/carddisp.pl?gene=PTDSS1
HIBCH	3-Hydroxyisobutyryl-CoA Hydrolase	Protein Coding	44	GC02M190189	6.17	https://www.genecards.org/cgi-bin/carddisp.pl?gene=HIBCH
ARSA	Arylsulfatase A	Protein Coding	48	GC22M050622	6.16	https://www.genecards.org/cgi-bin/carddisp.pl?gene=ARSA
BGLAP	Bone Gamma-Carboxyglutamate Protein	Protein Coding	41	GC01P156242	6.15	https://www.genecards.org/cgi-bin/carddisp.pl?gene=BGLAP
HESX1	HESX Homeobox 1	Protein Coding	40	GC03M057207	6.14	https://www.genecards.org/cgi-bin/carddisp.pl?gene=HESX1
NPHS1	NPHS1 Adhesion Molecule, Nephrin	Protein Coding	47	GC19M035825	6.14	https://www.genecards.org/cgi-bin/carddisp.pl?gene=NPHS1
LAMB1	Laminin Subunit Beta 1	Protein Coding	49	GC07M107923	6.14	https://www.genecards.org/cgi-bin/carddisp.pl?gene=LAMB1
TP63	Tumor Protein P63	Protein Coding	49	GC03P189566	6.11	https://www.genecards.org/cgi-bin/carddisp.pl?gene=TP63
DCN	Decorin	Protein Coding	48	GC12M091140	6.09	https://www.genecards.org/cgi-bin/carddisp.pl?gene=DCN
PINK1	PTEN Induced Kinase 1	Protein Coding	48	GC01P020634	6.09	https://www.genecards.org/cgi-bin/carddisp.pl?gene=PINK1
B3GALNT2	Beta-1,3-N-Acetylgalactosaminyltransferase 2	Protein Coding	41	GC01M235440	6.08	https://www.genecards.org/cgi-bin/carddisp.pl?gene=B3GALNT2
SOX2	SRY-Box Transcription Factor 2	Protein Coding	48	GC03P181711	6.08	https://www.genecards.org/cgi-bin/carddisp.pl?gene=SOX2
OTX2	Orthodenticle Homeobox 2	Protein Coding	46	GC14M056799	6.08	https://www.genecards.org/cgi-bin/carddisp.pl?gene=OTX2
OTOF	Otoferlin	Protein Coding	43	GC02M026458	6.08	https://www.genecards.org/cgi-bin/carddisp.pl?gene=OTOF
B4GALT7	Beta-1,4-Galactosyltransferase 7	Protein Coding	43	GC05P177600	6.08	https://www.genecards.org/cgi-bin/carddisp.pl?gene=B4GALT7
TMC1	Transmembrane Channel Like 1	Protein Coding	40	GC09P072521	6.08	https://www.genecards.org/cgi-bin/carddisp.pl?gene=TMC1
IL2RA	Interleukin 2 Receptor Subunit Alpha	Protein Coding	52	GC10M006010	6.07	https://www.genecards.org/cgi-bin/carddisp.pl?gene=IL2RA
PLP1	Proteolipid Protein 1	Protein Coding	44	GC0XP103773	6.07	https://www.genecards.org/cgi-bin/carddisp.pl?gene=PLP1
CETN3	Centrin 3	Protein Coding	40	GC05M090392	6.07	https://www.genecards.org/cgi-bin/carddisp.pl?gene=CETN3
SLC35A2	Solute Carrier Family 35 Member A2	Protein Coding	41	GC0XM048903	6.07	https://www.genecards.org/cgi-bin/carddisp.pl?gene=SLC35A2
PKD2	Polycystin 2, Transient Receptor Potential Cation Channel	Protein Coding	47	GC04P088007	6.07	https://www.genecards.org/cgi-bin/carddisp.pl?gene=PKD2
MPO	Myeloperoxidase	Protein Coding	51	GC17M058269	6.07	https://www.genecards.org/cgi-bin/carddisp.pl?gene=MPO
NSUN6	NOP2/Sun RNA Methyltransferase 6	Protein Coding	37	GC10M018545	6.06	https://www.genecards.org/cgi-bin/carddisp.pl?gene=NSUN6
MTMR14	Myotubularin Related Protein 14	Protein Coding	44	GC03P009649	6.05	https://www.genecards.org/cgi-bin/carddisp.pl?gene=MTMR14
BANF1	BAF Nuclear Assembly Factor 1	Protein Coding	43	GC11P066002	6.03	https://www.genecards.org/cgi-bin/carddisp.pl?gene=BANF1
HDAC9	Histone Deacetylase 9	Protein Coding	48	GC07P018086	6.03	https://www.genecards.org/cgi-bin/carddisp.pl?gene=HDAC9
INVS	Inversin	Protein Coding	45	GC09P100099	6.03	https://www.genecards.org/cgi-bin/carddisp.pl?gene=INVS
MIR221	MicroRNA 221	RNA Gene	21	GC0XM045746	6.02	https://www.genecards.org/cgi-bin/carddisp.pl?gene=MIR221
CEACAM5	CEA Cell Adhesion Molecule 5	Protein Coding	43	GC19P041709	6.02	https://www.genecards.org/cgi-bin/carddisp.pl?gene=CEACAM5
BMX	BMX Non-Receptor Tyrosine Kinase	Protein Coding	46	GC0XP015392	6.01	https://www.genecards.org/cgi-bin/carddisp.pl?gene=BMX
SERPINB9	Serpin Family B Member 9	Protein Coding	41	GC06M002887	6.01	https://www.genecards.org/cgi-bin/carddisp.pl?gene=SERPINB9
SORBS3	Sorbin And SH3 Domain Containing 3	Protein Coding	41	GC08P022544	6.01	https://www.genecards.org/cgi-bin/carddisp.pl?gene=SORBS3
NUP85	Nucleoporin 85	Protein Coding	41	GC17P075205	6.01	https://www.genecards.org/cgi-bin/carddisp.pl?gene=NUP85
ATP6V1F	ATPase H+ Transporting V1 Subunit F	Protein Coding	41	GC07P128862	6.01	https://www.genecards.org/cgi-bin/carddisp.pl?gene=ATP6V1F
BPHL	Biphenyl Hydrolase Like	Protein Coding	41	GC06P003118	6.01	https://www.genecards.org/cgi-bin/carddisp.pl?gene=BPHL
DBNL	Drebrin Like	Protein Coding	40	GC07P044044	6.01	https://www.genecards.org/cgi-bin/carddisp.pl?gene=DBNL
NEU2	Neuraminidase 2	Protein Coding	40	GC02P233032	6.01	https://www.genecards.org/cgi-bin/carddisp.pl?gene=NEU2
ERC2	ELKS/RAB6-Interacting/CAST Family Member 2	Protein Coding	39	GC03M055509	6.01	https://www.genecards.org/cgi-bin/carddisp.pl?gene=ERC2
TUBGCP3	Tubulin Gamma Complex Associated Protein 3	Protein Coding	39	GC13M112485	6.01	https://www.genecards.org/cgi-bin/carddisp.pl?gene=TUBGCP3
TUBGCP2	Tubulin Gamma Complex Associated Protein 2	Protein Coding	38	GC10M133278	6.01	https://www.genecards.org/cgi-bin/carddisp.pl?gene=TUBGCP2
LRRC15	Leucine Rich Repeat Containing 15	Protein Coding	37	GC03M194357	6.01	https://www.genecards.org/cgi-bin/carddisp.pl?gene=LRRC15
FAM107B	Family With Sequence Similarity 107 Member B	Protein Coding	36	GC10M014519	6.01	https://www.genecards.org/cgi-bin/carddisp.pl?gene=FAM107B
UTP25	UTP25 Small Subunit Processor Component	Protein Coding	26	GC01P209828	6.01	https://www.genecards.org/cgi-bin/carddisp.pl?gene=UTP25
BGN	Biglycan	Protein Coding	44	GC0XP153494	6.01	https://www.genecards.org/cgi-bin/carddisp.pl?gene=BGN
SLC25A13	Solute Carrier Family 25 Member 13	Protein Coding	47	GC07M096120	6	https://www.genecards.org/cgi-bin/carddisp.pl?gene=SLC25A13
KIT	KIT Proto-Oncogene, Receptor Tyrosine Kinase	Protein Coding	54	GC04P054657	5.99	https://www.genecards.org/cgi-bin/carddisp.pl?gene=KIT
RAB3GAP1	RAB3 GTPase Activating Protein Catalytic Subunit 1	Protein Coding	41	GC02P135052	5.99	https://www.genecards.org/cgi-bin/carddisp.pl?gene=RAB3GAP1
HNRNPA1	Heterogeneous Nuclear Ribonucleoprotein A1	Protein Coding	47	GC12P054280	5.98	https://www.genecards.org/cgi-bin/carddisp.pl?gene=HNRNPA1
MT-TP	Mitochondrially Encoded TRNA-Pro (CCN)	RNA Gene	11	GCMTM015957	5.97	https://www.genecards.org/cgi-bin/carddisp.pl?gene=MT-TP
SNCA	Synuclein Alpha	Protein Coding	51	GC04M089724	5.96	https://www.genecards.org/cgi-bin/carddisp.pl?gene=SNCA
LIPH	Lipase H	Protein Coding	43	GC03M185506	5.95	https://www.genecards.org/cgi-bin/carddisp.pl?gene=LIPH
LY86	Lymphocyte Antigen 86	Protein Coding	39	GC06P006588	5.95	https://www.genecards.org/cgi-bin/carddisp.pl?gene=LY86
DDHD1	DDHD Domain Containing 1	Protein Coding	37	GC14M053036	5.95	https://www.genecards.org/cgi-bin/carddisp.pl?gene=DDHD1
IGF2R	Insulin Like Growth Factor 2 Receptor	Protein Coding	47	GC06P159969	5.95	https://www.genecards.org/cgi-bin/carddisp.pl?gene=IGF2R
CACNA1A	Calcium Voltage-Gated Channel Subunit Alpha1 A	Protein Coding	50	GC19M013206	5.93	https://www.genecards.org/cgi-bin/carddisp.pl?gene=CACNA1A
DES-LCR	Desmin Locus Control Region	Biological Region	2	GC02U904390	5.92	https://www.genecards.org/cgi-bin/carddisp.pl?gene=DES-LCR
HSD17B4	Hydroxysteroid 17-Beta Dehydrogenase 4	Protein Coding	48	GC05P119452	5.91	https://www.genecards.org/cgi-bin/carddisp.pl?gene=HSD17B4
MAG	Myelin Associated Glycoprotein	Protein Coding	47	GC19P035292	5.91	https://www.genecards.org/cgi-bin/carddisp.pl?gene=MAG
[truncated: 2,252 more rows]

## Sheet: overlapped genes 
Symbol		Summary
[truncated: 58 more rows]

## Sheet: PPI
#node1	node2	node1_string_internal_id	node2_string_internal_id	node1_external_id	node2_external_id	neighborhood_on_chromosome	gene_fusion	phylogenetic_cooccurrence	homology	coexpression	experimentally_determined_interaction	database_annotated	automated_textmining	combined_score		Summary
[truncated: 742 more rows]

[truncated: 5 more sheets: PPI(node degree), GO_BP, GO_CC, GO_MF, KEGG]
